# Supplementary material for: A protocol for time-resolved transcriptomics through metabolic labeling and combinatorial indexing
Source: STAR Protoc. 2024 Oct 1;5(4):103356. doi: 10.1016/j.xpro.2024.103356 (PMC11472621; doi:10.1016/j.xpro.2024.103356)
Supplement: Table S1. List of barcoded primers used for sciFATE2, used for steps 16c and 20a [file mmc1.xlsx]

## Sheet: I5_ok
Name	Sequence
P5_IDT10_i5_1	AATGATACGGCGACCACCGAGATCTACACGATTCACGACACACTCTTTCCCTACACGACGCTCTTCCGATCT
P5_IDT10_i5_2	AATGATACGGCGACCACCGAGATCTACACCGTAGAACAGACACTCTTTCCCTACACGACGCTCTTCCGATCT
P5_IDT10_i5_3	AATGATACGGCGACCACCGAGATCTACACACCTAAGAGCACACTCTTTCCCTACACGACGCTCTTCCGATCT
P5_IDT10_i5_4	AATGATACGGCGACCACCGAGATCTACACATGGCTTCTAACACTCTTTCCCTACACGACGCTCTTCCGATCT
P5_IDT10_i5_5	AATGATACGGCGACCACCGAGATCTACACTACCTAAGTGACACTCTTTCCCTACACGACGCTCTTCCGATCT
P5_IDT10_i5_6	AATGATACGGCGACCACCGAGATCTACACCCTTACCTATACACTCTTTCCCTACACGACGCTCTTCCGATCT
P5_IDT10_i5_7	AATGATACGGCGACCACCGAGATCTACACATATAAGGCGACACTCTTTCCCTACACGACGCTCTTCCGATCT
P5_IDT10_i5_8	AATGATACGGCGACCACCGAGATCTACACAGCATCGTGCACACTCTTTCCCTACACGACGCTCTTCCGATCT
P5_IDT10_i5_9	AATGATACGGCGACCACCGAGATCTACACCTGGCATATTACACTCTTTCCCTACACGACGCTCTTCCGATCT
P5_IDT10_i5_10	AATGATACGGCGACCACCGAGATCTACACCGTGACTCTAACACTCTTTCCCTACACGACGCTCTTCCGATCT
P5_IDT10_i5_11	AATGATACGGCGACCACCGAGATCTACACGACCTGTTAAACACTCTTTCCCTACACGACGCTCTTCCGATCT
P5_IDT10_i5_12	AATGATACGGCGACCACCGAGATCTACACTGGCTCATGTACACTCTTTCCCTACACGACGCTCTTCCGATCT
P5_IDT10_i5_13	AATGATACGGCGACCACCGAGATCTACACAGAACCTCGCACACTCTTTCCCTACACGACGCTCTTCCGATCT
P5_IDT10_i5_14	AATGATACGGCGACCACCGAGATCTACACCCTACGGACAACACTCTTTCCCTACACGACGCTCTTCCGATCT
P5_IDT10_i5_15	AATGATACGGCGACCACCGAGATCTACACAGGCATAATGACACTCTTTCCCTACACGACGCTCTTCCGATCT
P5_IDT10_i5_16	AATGATACGGCGACCACCGAGATCTACACCAACAGTGGAACACTCTTTCCCTACACGACGCTCTTCCGATCT
P5_IDT10_i5_17	AATGATACGGCGACCACCGAGATCTACACTGTCGTTAAGACACTCTTTCCCTACACGACGCTCTTCCGATCT
P5_IDT10_i5_18	AATGATACGGCGACCACCGAGATCTACACAGCTCGAGGAACACTCTTTCCCTACACGACGCTCTTCCGATCT
P5_IDT10_i5_19	AATGATACGGCGACCACCGAGATCTACACACATTACTCGACACTCTTTCCCTACACGACGCTCTTCCGATCT
P5_IDT10_i5_20	AATGATACGGCGACCACCGAGATCTACACCATACCGCTGACACTCTTTCCCTACACGACGCTCTTCCGATCT
P5_IDT10_i5_21	AATGATACGGCGACCACCGAGATCTACACTGCAAGTAGCACACTCTTTCCCTACACGACGCTCTTCCGATCT
P5_IDT10_i5_22	AATGATACGGCGACCACCGAGATCTACACCTTCAATAGCACACTCTTTCCCTACACGACGCTCTTCCGATCT
P5_IDT10_i5_23	AATGATACGGCGACCACCGAGATCTACACCGGATGCTGAACACTCTTTCCCTACACGACGCTCTTCCGATCT
P5_IDT10_i5_24	AATGATACGGCGACCACCGAGATCTACACCCACCACCTAACACTCTTTCCCTACACGACGCTCTTCCGATCT
P5_IDT10_i5_25	AATGATACGGCGACCACCGAGATCTACACATCCGATCTTACACTCTTTCCCTACACGACGCTCTTCCGATCT
P5_IDT10_i5_26	AATGATACGGCGACCACCGAGATCTACACCGGACGTTAAACACTCTTTCCCTACACGACGCTCTTCCGATCT
P5_IDT10_i5_27	AATGATACGGCGACCACCGAGATCTACACGATCGGTAATACACTCTTTCCCTACACGACGCTCTTCCGATCT
P5_IDT10_i5_28	AATGATACGGCGACCACCGAGATCTACACACGATGCAACACACTCTTTCCCTACACGACGCTCTTCCGATCT
P5_IDT10_i5_29	AATGATACGGCGACCACCGAGATCTACACAACGTCCAGTACACTCTTTCCCTACACGACGCTCTTCCGATCT
P5_IDT10_i5_30	AATGATACGGCGACCACCGAGATCTACACACACGAACAAACACTCTTTCCCTACACGACGCTCTTCCGATCT
P5_IDT10_i5_31	AATGATACGGCGACCACCGAGATCTACACCTCAGTCCGTACACTCTTTCCCTACACGACGCTCTTCCGATCT
P5_IDT10_i5_32	AATGATACGGCGACCACCGAGATCTACACTATGACGGTGACACTCTTTCCCTACACGACGCTCTTCCGATCT
P5_IDT10_i5_33	AATGATACGGCGACCACCGAGATCTACACACACAACTACACACTCTTTCCCTACACGACGCTCTTCCGATCT
P5_IDT10_i5_34	AATGATACGGCGACCACCGAGATCTACACAAGGACTCAGACACTCTTTCCCTACACGACGCTCTTCCGATCT
P5_IDT10_i5_35	AATGATACGGCGACCACCGAGATCTACACGCAACTGTGAACACTCTTTCCCTACACGACGCTCTTCCGATCT
P5_IDT10_i5_36	AATGATACGGCGACCACCGAGATCTACACCGCTTACAATACACTCTTTCCCTACACGACGCTCTTCCGATCT
P5_IDT10_i5_37	AATGATACGGCGACCACCGAGATCTACACAGAGAGACCGACACTCTTTCCCTACACGACGCTCTTCCGATCT
P5_IDT10_i5_38	AATGATACGGCGACCACCGAGATCTACACCATTGCTGTTACACTCTTTCCCTACACGACGCTCTTCCGATCT
P5_IDT10_i5_39	AATGATACGGCGACCACCGAGATCTACACGCAACACGGAACACTCTTTCCCTACACGACGCTCTTCCGATCT
P5_IDT10_i5_40	AATGATACGGCGACCACCGAGATCTACACTCACTTCGCAACACTCTTTCCCTACACGACGCTCTTCCGATCT
P5_IDT10_i5_41	AATGATACGGCGACCACCGAGATCTACACAATAGCTGTGACACTCTTTCCCTACACGACGCTCTTCCGATCT
P5_IDT10_i5_42	AATGATACGGCGACCACCGAGATCTACACGAACACTATCACACTCTTTCCCTACACGACGCTCTTCCGATCT
P5_IDT10_i5_43	AATGATACGGCGACCACCGAGATCTACACCTGGTAGCTAACACTCTTTCCCTACACGACGCTCTTCCGATCT
P5_IDT10_i5_44	AATGATACGGCGACCACCGAGATCTACACTGCGTGAGCAACACTCTTTCCCTACACGACGCTCTTCCGATCT
P5_IDT10_i5_45	AATGATACGGCGACCACCGAGATCTACACTAGCACACTTACACTCTTTCCCTACACGACGCTCTTCCGATCT
P5_IDT10_i5_46	AATGATACGGCGACCACCGAGATCTACACCAGACGATGAACACTCTTTCCCTACACGACGCTCTTCCGATCT
P5_IDT10_i5_47	AATGATACGGCGACCACCGAGATCTACACCGGAGCATCTACACTCTTTCCCTACACGACGCTCTTCCGATCT
P5_IDT10_i5_48	AATGATACGGCGACCACCGAGATCTACACCGCTTGGTTCACACTCTTTCCCTACACGACGCTCTTCCGATCT
P5_IDT10_i5_49	AATGATACGGCGACCACCGAGATCTACACCTTGAAGAGGACACTCTTTCCCTACACGACGCTCTTCCGATCT
P5_IDT10_i5_50	AATGATACGGCGACCACCGAGATCTACACAGATGCGACGACACTCTTTCCCTACACGACGCTCTTCCGATCT
P5_IDT10_i5_51	AATGATACGGCGACCACCGAGATCTACACGAACGTTCGGACACTCTTTCCCTACACGACGCTCTTCCGATCT
P5_IDT10_i5_52	AATGATACGGCGACCACCGAGATCTACACAACGCCATTCACACTCTTTCCCTACACGACGCTCTTCCGATCT
P5_IDT10_i5_53	AATGATACGGCGACCACCGAGATCTACACTCCTGAACTTACACTCTTTCCCTACACGACGCTCTTCCGATCT
P5_IDT10_i5_54	AATGATACGGCGACCACCGAGATCTACACACAATTGGTCACACTCTTTCCCTACACGACGCTCTTCCGATCT
P5_IDT10_i5_55	AATGATACGGCGACCACCGAGATCTACACGTCACAGACAACACTCTTTCCCTACACGACGCTCTTCCGATCT
P5_IDT10_i5_56	AATGATACGGCGACCACCGAGATCTACACGCCAATGTTCACACTCTTTCCCTACACGACGCTCTTCCGATCT
P5_IDT10_i5_57	AATGATACGGCGACCACCGAGATCTACACTAGTGTTACGACACTCTTTCCCTACACGACGCTCTTCCGATCT
P5_IDT10_i5_58	AATGATACGGCGACCACCGAGATCTACACTTGGAAGTACACACTCTTTCCCTACACGACGCTCTTCCGATCT
P5_IDT10_i5_59	AATGATACGGCGACCACCGAGATCTACACAAGACGCTAAACACTCTTTCCCTACACGACGCTCTTCCGATCT
P5_IDT10_i5_60	AATGATACGGCGACCACCGAGATCTACACAGACGGTCAAACACTCTTTCCCTACACGACGCTCTTCCGATCT
P5_IDT10_i5_61	AATGATACGGCGACCACCGAGATCTACACGAGAAGCCGTACACTCTTTCCCTACACGACGCTCTTCCGATCT
P5_IDT10_i5_62	AATGATACGGCGACCACCGAGATCTACACATACATCGCAACACTCTTTCCCTACACGACGCTCTTCCGATCT
P5_IDT10_i5_63	AATGATACGGCGACCACCGAGATCTACACTGCTGAACGCACACTCTTTCCCTACACGACGCTCTTCCGATCT
P5_IDT10_i5_64	AATGATACGGCGACCACCGAGATCTACACCTTCCTAGGCACACTCTTTCCCTACACGACGCTCTTCCGATCT
P5_IDT10_i5_65	AATGATACGGCGACCACCGAGATCTACACCGTTGGTAACACACTCTTTCCCTACACGACGCTCTTCCGATCT
P5_IDT10_i5_66	AATGATACGGCGACCACCGAGATCTACACCTTGGTTCGTACACTCTTTCCCTACACGACGCTCTTCCGATCT
P5_IDT10_i5_67	AATGATACGGCGACCACCGAGATCTACACGACTTGCGTGACACTCTTTCCCTACACGACGCTCTTCCGATCT
P5_IDT10_i5_68	AATGATACGGCGACCACCGAGATCTACACCTTCTCCAGCACACTCTTTCCCTACACGACGCTCTTCCGATCT
P5_IDT10_i5_69	AATGATACGGCGACCACCGAGATCTACACCGTACACTGGACACTCTTTCCCTACACGACGCTCTTCCGATCT
P5_IDT10_i5_70	AATGATACGGCGACCACCGAGATCTACACTCGCATCAACACACTCTTTCCCTACACGACGCTCTTCCGATCT
P5_IDT10_i5_71	AATGATACGGCGACCACCGAGATCTACACATAACAAGCGACACTCTTTCCCTACACGACGCTCTTCCGATCT
P5_IDT10_i5_72	AATGATACGGCGACCACCGAGATCTACACTGAACGTTACACACTCTTTCCCTACACGACGCTCTTCCGATCT
P5_IDT10_i5_73	AATGATACGGCGACCACCGAGATCTACACGAAGACTCGGACACTCTTTCCCTACACGACGCTCTTCCGATCT
P5_IDT10_i5_74	AATGATACGGCGACCACCGAGATCTACACTAGCGCAATAACACTCTTTCCCTACACGACGCTCTTCCGATCT
P5_IDT10_i5_75	AATGATACGGCGACCACCGAGATCTACACTTAGACCACAACACTCTTTCCCTACACGACGCTCTTCCGATCT
P5_IDT10_i5_76	AATGATACGGCGACCACCGAGATCTACACCGTAGACGTGACACTCTTTCCCTACACGACGCTCTTCCGATCT
P5_IDT10_i5_77	AATGATACGGCGACCACCGAGATCTACACTCACTGGACTACACTCTTTCCCTACACGACGCTCTTCCGATCT
P5_IDT10_i5_78	AATGATACGGCGACCACCGAGATCTACACGACCAAGCATACACTCTTTCCCTACACGACGCTCTTCCGATCT
P5_IDT10_i5_79	AATGATACGGCGACCACCGAGATCTACACGCGAGTATCAACACTCTTTCCCTACACGACGCTCTTCCGATCT
P5_IDT10_i5_80	AATGATACGGCGACCACCGAGATCTACACCTCTCGATAAACACTCTTTCCCTACACGACGCTCTTCCGATCT
P5_IDT10_i5_81	AATGATACGGCGACCACCGAGATCTACACAATACTGGCAACACTCTTTCCCTACACGACGCTCTTCCGATCT
P5_IDT10_i5_82	AATGATACGGCGACCACCGAGATCTACACTATGCAACTCACACTCTTTCCCTACACGACGCTCTTCCGATCT
P5_IDT10_i5_83	AATGATACGGCGACCACCGAGATCTACACATGCTAGTGTACACTCTTTCCCTACACGACGCTCTTCCGATCT
P5_IDT10_i5_84	AATGATACGGCGACCACCGAGATCTACACCCATTAGAACACACTCTTTCCCTACACGACGCTCTTCCGATCT
P5_IDT10_i5_85	AATGATACGGCGACCACCGAGATCTACACAACGTGAACGACACTCTTTCCCTACACGACGCTCTTCCGATCT
P5_IDT10_i5_86	AATGATACGGCGACCACCGAGATCTACACTAACGCAGTCACACTCTTTCCCTACACGACGCTCTTCCGATCT
P5_IDT10_i5_87	AATGATACGGCGACCACCGAGATCTACACCCATAAGCCAACACTCTTTCCCTACACGACGCTCTTCCGATCT
P5_IDT10_i5_88	AATGATACGGCGACCACCGAGATCTACACGTGCCTCTGAACACTCTTTCCCTACACGACGCTCTTCCGATCT
P5_IDT10_i5_89	AATGATACGGCGACCACCGAGATCTACACTAGCCTAGCGACACTCTTTCCCTACACGACGCTCTTCCGATCT
P5_IDT10_i5_90	AATGATACGGCGACCACCGAGATCTACACTGTTACGGTTACACTCTTTCCCTACACGACGCTCTTCCGATCT
P5_IDT10_i5_91	AATGATACGGCGACCACCGAGATCTACACTCATACCAAGACACTCTTTCCCTACACGACGCTCTTCCGATCT
P5_IDT10_i5_92	AATGATACGGCGACCACCGAGATCTACACCGGATCTACAACACTCTTTCCCTACACGACGCTCTTCCGATCT
P5_IDT10_i5_93	AATGATACGGCGACCACCGAGATCTACACCGGTAGAGTTACACTCTTTCCCTACACGACGCTCTTCCGATCT
P5_IDT10_i5_94	AATGATACGGCGACCACCGAGATCTACACGAATGTCACGACACTCTTTCCCTACACGACGCTCTTCCGATCT
P5_IDT10_i5_95	AATGATACGGCGACCACCGAGATCTACACCCTGGTACAGACACTCTTTCCCTACACGACGCTCTTCCGATCT
P5_IDT10_i5_96	AATGATACGGCGACCACCGAGATCTACACCGGAACCAGTACACTCTTTCCCTACACGACGCTCTTCCGATCT
P5_IDT10_i5_97	AATGATACGGCGACCACCGAGATCTACACGCTATAGCTTACACTCTTTCCCTACACGACGCTCTTCCGATCT
P5_IDT10_i5_98	AATGATACGGCGACCACCGAGATCTACACTGCTGTCTTAACACTCTTTCCCTACACGACGCTCTTCCGATCT
P5_IDT10_i5_99	AATGATACGGCGACCACCGAGATCTACACAATCTTCGCTACACTCTTTCCCTACACGACGCTCTTCCGATCT
P5_IDT10_i5_100	AATGATACGGCGACCACCGAGATCTACACCGCCATCAATACACTCTTTCCCTACACGACGCTCTTCCGATCT
P5_IDT10_i5_101	AATGATACGGCGACCACCGAGATCTACACACACTGGTCGACACTCTTTCCCTACACGACGCTCTTCCGATCT
P5_IDT10_i5_102	AATGATACGGCGACCACCGAGATCTACACAGGACCTGTAACACTCTTTCCCTACACGACGCTCTTCCGATCT
P5_IDT10_i5_103	AATGATACGGCGACCACCGAGATCTACACATAGAGATGCACACTCTTTCCCTACACGACGCTCTTCCGATCT
P5_IDT10_i5_104	AATGATACGGCGACCACCGAGATCTACACTCCAATGCCAACACTCTTTCCCTACACGACGCTCTTCCGATCT
P5_IDT10_i5_105	AATGATACGGCGACCACCGAGATCTACACGACACACCAAACACTCTTTCCCTACACGACGCTCTTCCGATCT
P5_IDT10_i5_106	AATGATACGGCGACCACCGAGATCTACACGAGTGTACGTACACTCTTTCCCTACACGACGCTCTTCCGATCT
P5_IDT10_i5_107	AATGATACGGCGACCACCGAGATCTACACGCGACCTTGAACACTCTTTCCCTACACGACGCTCTTCCGATCT
P5_IDT10_i5_108	AATGATACGGCGACCACCGAGATCTACACGACGCTATACACACTCTTTCCCTACACGACGCTCTTCCGATCT
P5_IDT10_i5_109	AATGATACGGCGACCACCGAGATCTACACCCTGGATTGGACACTCTTTCCCTACACGACGCTCTTCCGATCT
P5_IDT10_i5_110	AATGATACGGCGACCACCGAGATCTACACTCGCGATGTCACACTCTTTCCCTACACGACGCTCTTCCGATCT
P5_IDT10_i5_111	AATGATACGGCGACCACCGAGATCTACACCAATACGACAACACTCTTTCCCTACACGACGCTCTTCCGATCT
P5_IDT10_i5_112	AATGATACGGCGACCACCGAGATCTACACCTAGACACTCACACTCTTTCCCTACACGACGCTCTTCCGATCT
P5_IDT10_i5_113	AATGATACGGCGACCACCGAGATCTACACACATGGCCTGACACTCTTTCCCTACACGACGCTCTTCCGATCT
P5_IDT10_i5_114	AATGATACGGCGACCACCGAGATCTACACCAAGATACGTACACTCTTTCCCTACACGACGCTCTTCCGATCT
P5_IDT10_i5_115	AATGATACGGCGACCACCGAGATCTACACAATACCACCAACACTCTTTCCCTACACGACGCTCTTCCGATCT
P5_IDT10_i5_116	AATGATACGGCGACCACCGAGATCTACACTCCAGCTCATACACTCTTTCCCTACACGACGCTCTTCCGATCT
P5_IDT10_i5_117	AATGATACGGCGACCACCGAGATCTACACCTCTAGCCTAACACTCTTTCCCTACACGACGCTCTTCCGATCT
P5_IDT10_i5_118	AATGATACGGCGACCACCGAGATCTACACGTAGAAGCATACACTCTTTCCCTACACGACGCTCTTCCGATCT
P5_IDT10_i5_119	AATGATACGGCGACCACCGAGATCTACACCACCAGCACAACACTCTTTCCCTACACGACGCTCTTCCGATCT
P5_IDT10_i5_120	AATGATACGGCGACCACCGAGATCTACACATCTTGCGGCACACTCTTTCCCTACACGACGCTCTTCCGATCT
P5_IDT10_i5_121	AATGATACGGCGACCACCGAGATCTACACTAGAGAGTACACACTCTTTCCCTACACGACGCTCTTCCGATCT
P5_IDT10_i5_122	AATGATACGGCGACCACCGAGATCTACACTCTCGGAGTTACACTCTTTCCCTACACGACGCTCTTCCGATCT
P5_IDT10_i5_123	AATGATACGGCGACCACCGAGATCTACACCCGCGATTAGACACTCTTTCCCTACACGACGCTCTTCCGATCT
P5_IDT10_i5_124	AATGATACGGCGACCACCGAGATCTACACTTGTGTCTGCACACTCTTTCCCTACACGACGCTCTTCCGATCT
P5_IDT10_i5_125	AATGATACGGCGACCACCGAGATCTACACAGTGCCGATGACACTCTTTCCCTACACGACGCTCTTCCGATCT
P5_IDT10_i5_126	AATGATACGGCGACCACCGAGATCTACACGATCTATTGGACACTCTTTCCCTACACGACGCTCTTCCGATCT
P5_IDT10_i5_127	AATGATACGGCGACCACCGAGATCTACACCCGATATGTCACACTCTTTCCCTACACGACGCTCTTCCGATCT
P5_IDT10_i5_128	AATGATACGGCGACCACCGAGATCTACACCATATTGGAGACACTCTTTCCCTACACGACGCTCTTCCGATCT
P5_IDT10_i5_129	AATGATACGGCGACCACCGAGATCTACACACACAATGGTACACTCTTTCCCTACACGACGCTCTTCCGATCT
P5_IDT10_i5_130	AATGATACGGCGACCACCGAGATCTACACGATCAAGCCAACACTCTTTCCCTACACGACGCTCTTCCGATCT
P5_IDT10_i5_131	AATGATACGGCGACCACCGAGATCTACACAAGTCCATAGACACTCTTTCCCTACACGACGCTCTTCCGATCT
P5_IDT10_i5_132	AATGATACGGCGACCACCGAGATCTACACCCACGACTTCACACTCTTTCCCTACACGACGCTCTTCCGATCT
P5_IDT10_i5_133	AATGATACGGCGACCACCGAGATCTACACCGACTCACTAACACTCTTTCCCTACACGACGCTCTTCCGATCT
P5_IDT10_i5_134	AATGATACGGCGACCACCGAGATCTACACTTCCGTCCAAACACTCTTTCCCTACACGACGCTCTTCCGATCT
P5_IDT10_i5_135	AATGATACGGCGACCACCGAGATCTACACATCTCTGGTAACACTCTTTCCCTACACGACGCTCTTCCGATCT
P5_IDT10_i5_136	AATGATACGGCGACCACCGAGATCTACACCCTAACTCATACACTCTTTCCCTACACGACGCTCTTCCGATCT
P5_IDT10_i5_137	AATGATACGGCGACCACCGAGATCTACACTTCGATGACGACACTCTTTCCCTACACGACGCTCTTCCGATCT
P5_IDT10_i5_138	AATGATACGGCGACCACCGAGATCTACACAACTAGGTCAACACTCTTTCCCTACACGACGCTCTTCCGATCT
P5_IDT10_i5_139	AATGATACGGCGACCACCGAGATCTACACAGTACCATGAACACTCTTTCCCTACACGACGCTCTTCCGATCT
P5_IDT10_i5_140	AATGATACGGCGACCACCGAGATCTACACCTGTCCTGTCACACTCTTTCCCTACACGACGCTCTTCCGATCT
P5_IDT10_i5_141	AATGATACGGCGACCACCGAGATCTACACAGTCGTCACGACACTCTTTCCCTACACGACGCTCTTCCGATCT
P5_IDT10_i5_142	AATGATACGGCGACCACCGAGATCTACACGCCGGTAAGTACACTCTTTCCCTACACGACGCTCTTCCGATCT
P5_IDT10_i5_143	AATGATACGGCGACCACCGAGATCTACACGAAGGAGAGCACACTCTTTCCCTACACGACGCTCTTCCGATCT
P5_IDT10_i5_144	AATGATACGGCGACCACCGAGATCTACACCGTGGTCACTACACTCTTTCCCTACACGACGCTCTTCCGATCT
P5_IDT10_i5_145	AATGATACGGCGACCACCGAGATCTACACCTAACAGCCGACACTCTTTCCCTACACGACGCTCTTCCGATCT
P5_IDT10_i5_146	AATGATACGGCGACCACCGAGATCTACACACTCCGACTGACACTCTTTCCCTACACGACGCTCTTCCGATCT
P5_IDT10_i5_147	AATGATACGGCGACCACCGAGATCTACACACAGACTCATACACTCTTTCCCTACACGACGCTCTTCCGATCT
P5_IDT10_i5_148	AATGATACGGCGACCACCGAGATCTACACTACCAGAACGACACTCTTTCCCTACACGACGCTCTTCCGATCT
P5_IDT10_i5_149	AATGATACGGCGACCACCGAGATCTACACGCCGTCAATGACACTCTTTCCCTACACGACGCTCTTCCGATCT
P5_IDT10_i5_150	AATGATACGGCGACCACCGAGATCTACACCATTGGCCAAACACTCTTTCCCTACACGACGCTCTTCCGATCT
P5_IDT10_i5_151	AATGATACGGCGACCACCGAGATCTACACTATTAGCAGCACACTCTTTCCCTACACGACGCTCTTCCGATCT
P5_IDT10_i5_152	AATGATACGGCGACCACCGAGATCTACACCGATCATCGAACACTCTTTCCCTACACGACGCTCTTCCGATCT
P5_IDT10_i5_153	AATGATACGGCGACCACCGAGATCTACACCTGGTACACAACACTCTTTCCCTACACGACGCTCTTCCGATCT
P5_IDT10_i5_154	AATGATACGGCGACCACCGAGATCTACACGCTGGCCAATACACTCTTTCCCTACACGACGCTCTTCCGATCT
P5_IDT10_i5_155	AATGATACGGCGACCACCGAGATCTACACGACATTCAAGACACTCTTTCCCTACACGACGCTCTTCCGATCT
P5_IDT10_i5_156	AATGATACGGCGACCACCGAGATCTACACTGAACATCGGACACTCTTTCCCTACACGACGCTCTTCCGATCT
P5_IDT10_i5_157	AATGATACGGCGACCACCGAGATCTACACATGGTGGTGCACACTCTTTCCCTACACGACGCTCTTCCGATCT
P5_IDT10_i5_158	AATGATACGGCGACCACCGAGATCTACACCTACGTGGTAACACTCTTTCCCTACACGACGCTCTTCCGATCT
P5_IDT10_i5_159	AATGATACGGCGACCACCGAGATCTACACTAGTCGGTGAACACTCTTTCCCTACACGACGCTCTTCCGATCT
P5_IDT10_i5_160	AATGATACGGCGACCACCGAGATCTACACCTCGTAGGTCACACTCTTTCCCTACACGACGCTCTTCCGATCT
P5_IDT10_i5_161	AATGATACGGCGACCACCGAGATCTACACACCACTCTCTACACTCTTTCCCTACACGACGCTCTTCCGATCT
P5_IDT10_i5_162	AATGATACGGCGACCACCGAGATCTACACAGTTAGTCACACACTCTTTCCCTACACGACGCTCTTCCGATCT
P5_IDT10_i5_163	AATGATACGGCGACCACCGAGATCTACACCTTATTCGGAACACTCTTTCCCTACACGACGCTCTTCCGATCT
P5_IDT10_i5_164	AATGATACGGCGACCACCGAGATCTACACAGCTATAGAGACACTCTTTCCCTACACGACGCTCTTCCGATCT
P5_IDT10_i5_165	AATGATACGGCGACCACCGAGATCTACACCTGGCATCCAACACTCTTTCCCTACACGACGCTCTTCCGATCT
P5_IDT10_i5_166	AATGATACGGCGACCACCGAGATCTACACCCTAGCAATTACACTCTTTCCCTACACGACGCTCTTCCGATCT
P5_IDT10_i5_167	AATGATACGGCGACCACCGAGATCTACACCCTCCTCTTGACACTCTTTCCCTACACGACGCTCTTCCGATCT
P5_IDT10_i5_168	AATGATACGGCGACCACCGAGATCTACACATGCCTTCATACACTCTTTCCCTACACGACGCTCTTCCGATCT
P5_IDT10_i5_169	AATGATACGGCGACCACCGAGATCTACACCACGGATGAAACACTCTTTCCCTACACGACGCTCTTCCGATCT
P5_IDT10_i5_170	AATGATACGGCGACCACCGAGATCTACACAATCCGCCATACACTCTTTCCCTACACGACGCTCTTCCGATCT
P5_IDT10_i5_171	AATGATACGGCGACCACCGAGATCTACACAGTGTGTGAGACACTCTTTCCCTACACGACGCTCTTCCGATCT
P5_IDT10_i5_172	AATGATACGGCGACCACCGAGATCTACACGAACTCAATGACACTCTTTCCCTACACGACGCTCTTCCGATCT
P5_IDT10_i5_173	AATGATACGGCGACCACCGAGATCTACACTCGTTGTAGCACACTCTTTCCCTACACGACGCTCTTCCGATCT
P5_IDT10_i5_174	AATGATACGGCGACCACCGAGATCTACACTGAACAACTCACACTCTTTCCCTACACGACGCTCTTCCGATCT
P5_IDT10_i5_175	AATGATACGGCGACCACCGAGATCTACACCACGGAATTGACACTCTTTCCCTACACGACGCTCTTCCGATCT
P5_IDT10_i5_176	AATGATACGGCGACCACCGAGATCTACACGACGGTAACAACACTCTTTCCCTACACGACGCTCTTCCGATCT
P5_IDT10_i5_177	AATGATACGGCGACCACCGAGATCTACACTTGACAGGTAACACTCTTTCCCTACACGACGCTCTTCCGATCT
P5_IDT10_i5_178	AATGATACGGCGACCACCGAGATCTACACCTCCTGAATGACACTCTTTCCCTACACGACGCTCTTCCGATCT
P5_IDT10_i5_179	AATGATACGGCGACCACCGAGATCTACACGATACGGAGGACACTCTTTCCCTACACGACGCTCTTCCGATCT
P5_IDT10_i5_180	AATGATACGGCGACCACCGAGATCTACACCGGTAACACGACACTCTTTCCCTACACGACGCTCTTCCGATCT
P5_IDT10_i5_181	AATGATACGGCGACCACCGAGATCTACACGCAGACTTCAACACTCTTTCCCTACACGACGCTCTTCCGATCT
P5_IDT10_i5_182	AATGATACGGCGACCACCGAGATCTACACAGAGAACCATACACTCTTTCCCTACACGACGCTCTTCCGATCT
P5_IDT10_i5_183	AATGATACGGCGACCACCGAGATCTACACCCTTAAGCAGACACTCTTTCCCTACACGACGCTCTTCCGATCT
P5_IDT10_i5_184	AATGATACGGCGACCACCGAGATCTACACACAGGTAGAAACACTCTTTCCCTACACGACGCTCTTCCGATCT
P5_IDT10_i5_185	AATGATACGGCGACCACCGAGATCTACACGCTCTTCGATACACTCTTTCCCTACACGACGCTCTTCCGATCT
P5_IDT10_i5_186	AATGATACGGCGACCACCGAGATCTACACCTAAGTTCTGACACTCTTTCCCTACACGACGCTCTTCCGATCT
P5_IDT10_i5_187	AATGATACGGCGACCACCGAGATCTACACAGACGCTGTGACACTCTTTCCCTACACGACGCTCTTCCGATCT
P5_IDT10_i5_188	AATGATACGGCGACCACCGAGATCTACACTCTGAAGACAACACTCTTTCCCTACACGACGCTCTTCCGATCT
P5_IDT10_i5_189	AATGATACGGCGACCACCGAGATCTACACCCTCATAACTACACTCTTTCCCTACACGACGCTCTTCCGATCT
P5_IDT10_i5_190	AATGATACGGCGACCACCGAGATCTACACATAGGCATACACACTCTTTCCCTACACGACGCTCTTCCGATCT
P5_IDT10_i5_191	AATGATACGGCGACCACCGAGATCTACACTTCATGGTGCACACTCTTTCCCTACACGACGCTCTTCCGATCT
P5_IDT10_i5_192	AATGATACGGCGACCACCGAGATCTACACCGGACGGAATACACTCTTTCCCTACACGACGCTCTTCCGATCT
P5_IDT10_i5_193	AATGATACGGCGACCACCGAGATCTACACCCGTGAGCAAACACTCTTTCCCTACACGACGCTCTTCCGATCT
P5_IDT10_i5_194	AATGATACGGCGACCACCGAGATCTACACTCTCTAGCGCACACTCTTTCCCTACACGACGCTCTTCCGATCT
P5_IDT10_i5_195	AATGATACGGCGACCACCGAGATCTACACTTGGCATCGCACACTCTTTCCCTACACGACGCTCTTCCGATCT
P5_IDT10_i5_196	AATGATACGGCGACCACCGAGATCTACACATCGCTTCGTACACTCTTTCCCTACACGACGCTCTTCCGATCT
P5_IDT10_i5_197	AATGATACGGCGACCACCGAGATCTACACAGTACGACATACACTCTTTCCCTACACGACGCTCTTCCGATCT
P5_IDT10_i5_198	AATGATACGGCGACCACCGAGATCTACACACCATACAGAACACTCTTTCCCTACACGACGCTCTTCCGATCT
P5_IDT10_i5_199	AATGATACGGCGACCACCGAGATCTACACGTAGAGACAAACACTCTTTCCCTACACGACGCTCTTCCGATCT
P5_IDT10_i5_200	AATGATACGGCGACCACCGAGATCTACACACAGCCGGAAACACTCTTTCCCTACACGACGCTCTTCCGATCT
P5_IDT10_i5_201	AATGATACGGCGACCACCGAGATCTACACGATCTGGTTAACACTCTTTCCCTACACGACGCTCTTCCGATCT
P5_IDT10_i5_202	AATGATACGGCGACCACCGAGATCTACACCTAACGCTGCACACTCTTTCCCTACACGACGCTCTTCCGATCT
P5_IDT10_i5_203	AATGATACGGCGACCACCGAGATCTACACAGTACCTTCTACACTCTTTCCCTACACGACGCTCTTCCGATCT
P5_IDT10_i5_204	AATGATACGGCGACCACCGAGATCTACACGTAGAGCTCTACACTCTTTCCCTACACGACGCTCTTCCGATCT
P5_IDT10_i5_205	AATGATACGGCGACCACCGAGATCTACACTAGGAGGTTCACACTCTTTCCCTACACGACGCTCTTCCGATCT
P5_IDT10_i5_206	AATGATACGGCGACCACCGAGATCTACACTGTCGCGTTCACACTCTTTCCCTACACGACGCTCTTCCGATCT
P5_IDT10_i5_207	AATGATACGGCGACCACCGAGATCTACACCCTATAATGCACACTCTTTCCCTACACGACGCTCTTCCGATCT
P5_IDT10_i5_208	AATGATACGGCGACCACCGAGATCTACACCGCAACAACGACACTCTTTCCCTACACGACGCTCTTCCGATCT
P5_IDT10_i5_209	AATGATACGGCGACCACCGAGATCTACACGTAAGGAATCACACTCTTTCCCTACACGACGCTCTTCCGATCT
P5_IDT10_i5_210	AATGATACGGCGACCACCGAGATCTACACACACGTTGTAACACTCTTTCCCTACACGACGCTCTTCCGATCT
P5_IDT10_i5_211	AATGATACGGCGACCACCGAGATCTACACAACCAGGAGAACACTCTTTCCCTACACGACGCTCTTCCGATCT
P5_IDT10_i5_212	AATGATACGGCGACCACCGAGATCTACACATGCCATGCTACACTCTTTCCCTACACGACGCTCTTCCGATCT
P5_IDT10_i5_213	AATGATACGGCGACCACCGAGATCTACACAAGTAACGTCACACTCTTTCCCTACACGACGCTCTTCCGATCT
P5_IDT10_i5_214	AATGATACGGCGACCACCGAGATCTACACATTCTATGGCACACTCTTTCCCTACACGACGCTCTTCCGATCT
P5_IDT10_i5_215	AATGATACGGCGACCACCGAGATCTACACTGAGATCTGTACACTCTTTCCCTACACGACGCTCTTCCGATCT
P5_IDT10_i5_216	AATGATACGGCGACCACCGAGATCTACACCTAAGTCTTCACACTCTTTCCCTACACGACGCTCTTCCGATCT
P5_IDT10_i5_217	AATGATACGGCGACCACCGAGATCTACACTCCAGTTCTCACACTCTTTCCCTACACGACGCTCTTCCGATCT
P5_IDT10_i5_218	AATGATACGGCGACCACCGAGATCTACACCTGTAGCGCTACACTCTTTCCCTACACGACGCTCTTCCGATCT
P5_IDT10_i5_219	AATGATACGGCGACCACCGAGATCTACACAGACTGATCAACACTCTTTCCCTACACGACGCTCTTCCGATCT
P5_IDT10_i5_220	AATGATACGGCGACCACCGAGATCTACACGAGTTCGAACACACTCTTTCCCTACACGACGCTCTTCCGATCT
P5_IDT10_i5_221	AATGATACGGCGACCACCGAGATCTACACTCAGTGTAAGACACTCTTTCCCTACACGACGCTCTTCCGATCT
P5_IDT10_i5_222	AATGATACGGCGACCACCGAGATCTACACCGGTGCACTTACACTCTTTCCCTACACGACGCTCTTCCGATCT
P5_IDT10_i5_223	AATGATACGGCGACCACCGAGATCTACACGATCACAACTACACTCTTTCCCTACACGACGCTCTTCCGATCT
P5_IDT10_i5_224	AATGATACGGCGACCACCGAGATCTACACCGGTGTTGGAACACTCTTTCCCTACACGACGCTCTTCCGATCT
P5_IDT10_i5_225	AATGATACGGCGACCACCGAGATCTACACACGTGAACACACACTCTTTCCCTACACGACGCTCTTCCGATCT
P5_IDT10_i5_226	AATGATACGGCGACCACCGAGATCTACACATCGCCTAGGACACTCTTTCCCTACACGACGCTCTTCCGATCT
P5_IDT10_i5_227	AATGATACGGCGACCACCGAGATCTACACCGGTTGAACGACACTCTTTCCCTACACGACGCTCTTCCGATCT
P5_IDT10_i5_228	AATGATACGGCGACCACCGAGATCTACACCCGGATAAGAACACTCTTTCCCTACACGACGCTCTTCCGATCT
P5_IDT10_i5_229	AATGATACGGCGACCACCGAGATCTACACAGAATGGAGGACACTCTTTCCCTACACGACGCTCTTCCGATCT
P5_IDT10_i5_230	AATGATACGGCGACCACCGAGATCTACACGCGCGAACATACACTCTTTCCCTACACGACGCTCTTCCGATCT
P5_IDT10_i5_231	AATGATACGGCGACCACCGAGATCTACACACCGGCGAATACACTCTTTCCCTACACGACGCTCTTCCGATCT
P5_IDT10_i5_232	AATGATACGGCGACCACCGAGATCTACACGTAACATCTGACACTCTTTCCCTACACGACGCTCTTCCGATCT
P5_IDT10_i5_233	AATGATACGGCGACCACCGAGATCTACACGCCAATTGCAACACTCTTTCCCTACACGACGCTCTTCCGATCT
P5_IDT10_i5_234	AATGATACGGCGACCACCGAGATCTACACCTAGAGCATTACACTCTTTCCCTACACGACGCTCTTCCGATCT
P5_IDT10_i5_235	AATGATACGGCGACCACCGAGATCTACACAATGCGATGGACACTCTTTCCCTACACGACGCTCTTCCGATCT
P5_IDT10_i5_236	AATGATACGGCGACCACCGAGATCTACACCAGGAGCTGTACACTCTTTCCCTACACGACGCTCTTCCGATCT
P5_IDT10_i5_237	AATGATACGGCGACCACCGAGATCTACACATTCCAGCTCACACTCTTTCCCTACACGACGCTCTTCCGATCT
P5_IDT10_i5_238	AATGATACGGCGACCACCGAGATCTACACCGGATGAGCAACACTCTTTCCCTACACGACGCTCTTCCGATCT
P5_IDT10_i5_239	AATGATACGGCGACCACCGAGATCTACACCGTCAATTGAACACTCTTTCCCTACACGACGCTCTTCCGATCT
P5_IDT10_i5_240	AATGATACGGCGACCACCGAGATCTACACTCTTGCGTCTACACTCTTTCCCTACACGACGCTCTTCCGATCT
P5_IDT10_i5_241	AATGATACGGCGACCACCGAGATCTACACCCACCGAATTACACTCTTTCCCTACACGACGCTCTTCCGATCT
P5_IDT10_i5_242	AATGATACGGCGACCACCGAGATCTACACAGCAGAGCGAACACTCTTTCCCTACACGACGCTCTTCCGATCT
P5_IDT10_i5_243	AATGATACGGCGACCACCGAGATCTACACCCTGCAGCATACACTCTTTCCCTACACGACGCTCTTCCGATCT
P5_IDT10_i5_244	AATGATACGGCGACCACCGAGATCTACACACGAGGACCAACACTCTTTCCCTACACGACGCTCTTCCGATCT
P5_IDT10_i5_245	AATGATACGGCGACCACCGAGATCTACACCCAGAGGAATACACTCTTTCCCTACACGACGCTCTTCCGATCT
P5_IDT10_i5_246	AATGATACGGCGACCACCGAGATCTACACAGCCAGTGAAACACTCTTTCCCTACACGACGCTCTTCCGATCT
P5_IDT10_i5_247	AATGATACGGCGACCACCGAGATCTACACGTCAGATAGAACACTCTTTCCCTACACGACGCTCTTCCGATCT
P5_IDT10_i5_248	AATGATACGGCGACCACCGAGATCTACACCTATCACACTACACTCTTTCCCTACACGACGCTCTTCCGATCT
P5_IDT10_i5_249	AATGATACGGCGACCACCGAGATCTACACCTAAGGCGAAACACTCTTTCCCTACACGACGCTCTTCCGATCT
P5_IDT10_i5_250	AATGATACGGCGACCACCGAGATCTACACAAGGTTACGGACACTCTTTCCCTACACGACGCTCTTCCGATCT
P5_IDT10_i5_251	AATGATACGGCGACCACCGAGATCTACACCCAATCAAGTACACTCTTTCCCTACACGACGCTCTTCCGATCT
P5_IDT10_i5_252	AATGATACGGCGACCACCGAGATCTACACTCCATCTTCAACACTCTTTCCCTACACGACGCTCTTCCGATCT
P5_IDT10_i5_253	AATGATACGGCGACCACCGAGATCTACACATGGCGTACGACACTCTTTCCCTACACGACGCTCTTCCGATCT
P5_IDT10_i5_254	AATGATACGGCGACCACCGAGATCTACACTTCGACGCAGACACTCTTTCCCTACACGACGCTCTTCCGATCT
P5_IDT10_i5_255	AATGATACGGCGACCACCGAGATCTACACAGATTAGGAGACACTCTTTCCCTACACGACGCTCTTCCGATCT
P5_IDT10_i5_256	AATGATACGGCGACCACCGAGATCTACACCACGTTACTCACACTCTTTCCCTACACGACGCTCTTCCGATCT
P5_IDT10_i5_257	AATGATACGGCGACCACCGAGATCTACACAATGAGACAGACACTCTTTCCCTACACGACGCTCTTCCGATCT
P5_IDT10_i5_258	AATGATACGGCGACCACCGAGATCTACACGACGGAGTACACACTCTTTCCCTACACGACGCTCTTCCGATCT
P5_IDT10_i5_259	AATGATACGGCGACCACCGAGATCTACACTCTAGACAGGACACTCTTTCCCTACACGACGCTCTTCCGATCT
P5_IDT10_i5_260	AATGATACGGCGACCACCGAGATCTACACATCCTCTTGGACACTCTTTCCCTACACGACGCTCTTCCGATCT
P5_IDT10_i5_261	AATGATACGGCGACCACCGAGATCTACACTCATCCGTGAACACTCTTTCCCTACACGACGCTCTTCCGATCT
P5_IDT10_i5_262	AATGATACGGCGACCACCGAGATCTACACCGGAAGAACTACACTCTTTCCCTACACGACGCTCTTCCGATCT
P5_IDT10_i5_263	AATGATACGGCGACCACCGAGATCTACACGTCTTCCATTACACTCTTTCCCTACACGACGCTCTTCCGATCT
P5_IDT10_i5_264	AATGATACGGCGACCACCGAGATCTACACGTCACCTTATACACTCTTTCCCTACACGACGCTCTTCCGATCT
P5_IDT10_i5_265	AATGATACGGCGACCACCGAGATCTACACCTACGTTCCAACACTCTTTCCCTACACGACGCTCTTCCGATCT
P5_IDT10_i5_266	AATGATACGGCGACCACCGAGATCTACACGAACCACAGGACACTCTTTCCCTACACGACGCTCTTCCGATCT
P5_IDT10_i5_267	AATGATACGGCGACCACCGAGATCTACACCCGTACGAATACACTCTTTCCCTACACGACGCTCTTCCGATCT
P5_IDT10_i5_268	AATGATACGGCGACCACCGAGATCTACACCCGCTAATGTACACTCTTTCCCTACACGACGCTCTTCCGATCT
P5_IDT10_i5_269	AATGATACGGCGACCACCGAGATCTACACAACAGAACACACACTCTTTCCCTACACGACGCTCTTCCGATCT
P5_IDT10_i5_270	AATGATACGGCGACCACCGAGATCTACACTAAGGTGACAACACTCTTTCCCTACACGACGCTCTTCCGATCT
P5_IDT10_i5_271	AATGATACGGCGACCACCGAGATCTACACGCCGTTATGCACACTCTTTCCCTACACGACGCTCTTCCGATCT
P5_IDT10_i5_272	AATGATACGGCGACCACCGAGATCTACACAAGCAGGCTCACACTCTTTCCCTACACGACGCTCTTCCGATCT
P5_IDT10_i5_273	AATGATACGGCGACCACCGAGATCTACACTCTACTGAACACACTCTTTCCCTACACGACGCTCTTCCGATCT
P5_IDT10_i5_274	AATGATACGGCGACCACCGAGATCTACACGCCTGCTAAGACACTCTTTCCCTACACGACGCTCTTCCGATCT
P5_IDT10_i5_275	AATGATACGGCGACCACCGAGATCTACACGCTACACGAGACACTCTTTCCCTACACGACGCTCTTCCGATCT
P5_IDT10_i5_276	AATGATACGGCGACCACCGAGATCTACACATTCGAATGCACACTCTTTCCCTACACGACGCTCTTCCGATCT
P5_IDT10_i5_277	AATGATACGGCGACCACCGAGATCTACACTAAGGCCGGTACACTCTTTCCCTACACGACGCTCTTCCGATCT
P5_IDT10_i5_278	AATGATACGGCGACCACCGAGATCTACACTGCTATGCAGACACTCTTTCCCTACACGACGCTCTTCCGATCT
P5_IDT10_i5_279	AATGATACGGCGACCACCGAGATCTACACACGCTGTAGGACACTCTTTCCCTACACGACGCTCTTCCGATCT
P5_IDT10_i5_280	AATGATACGGCGACCACCGAGATCTACACGTACCAACCAACACTCTTTCCCTACACGACGCTCTTCCGATCT
P5_IDT10_i5_281	AATGATACGGCGACCACCGAGATCTACACATCCATCCTCACACTCTTTCCCTACACGACGCTCTTCCGATCT
P5_IDT10_i5_282	AATGATACGGCGACCACCGAGATCTACACGATTCGTGAGACACTCTTTCCCTACACGACGCTCTTCCGATCT
P5_IDT10_i5_283	AATGATACGGCGACCACCGAGATCTACACACCGCTAGCAACACTCTTTCCCTACACGACGCTCTTCCGATCT
P5_IDT10_i5_284	AATGATACGGCGACCACCGAGATCTACACAGACTCGTCTACACTCTTTCCCTACACGACGCTCTTCCGATCT
P5_IDT10_i5_285	AATGATACGGCGACCACCGAGATCTACACTCTGCTTCCAACACTCTTTCCCTACACGACGCTCTTCCGATCT
P5_IDT10_i5_286	AATGATACGGCGACCACCGAGATCTACACATGTATTGGCACACTCTTTCCCTACACGACGCTCTTCCGATCT
P5_IDT10_i5_287	AATGATACGGCGACCACCGAGATCTACACCTAATCCACAACACTCTTTCCCTACACGACGCTCTTCCGATCT
P5_IDT10_i5_288	AATGATACGGCGACCACCGAGATCTACACCGAGAAGATAACACTCTTTCCCTACACGACGCTCTTCCGATCT
P5_IDT10_i5_289	AATGATACGGCGACCACCGAGATCTACACTATAACCGGTACACTCTTTCCCTACACGACGCTCTTCCGATCT
P5_IDT10_i5_290	AATGATACGGCGACCACCGAGATCTACACAGACAGTGGCACACTCTTTCCCTACACGACGCTCTTCCGATCT
P5_IDT10_i5_291	AATGATACGGCGACCACCGAGATCTACACTGTTGTGACTACACTCTTTCCCTACACGACGCTCTTCCGATCT
P5_IDT10_i5_292	AATGATACGGCGACCACCGAGATCTACACATGGACAACAACACTCTTTCCCTACACGACGCTCTTCCGATCT
P5_IDT10_i5_293	AATGATACGGCGACCACCGAGATCTACACTTCAGTATCGACACTCTTTCCCTACACGACGCTCTTCCGATCT
P5_IDT10_i5_294	AATGATACGGCGACCACCGAGATCTACACGAAGCCATCTACACTCTTTCCCTACACGACGCTCTTCCGATCT
P5_IDT10_i5_295	AATGATACGGCGACCACCGAGATCTACACAAGAATTCCGACACTCTTTCCCTACACGACGCTCTTCCGATCT
P5_IDT10_i5_296	AATGATACGGCGACCACCGAGATCTACACGACAGTGCTTACACTCTTTCCCTACACGACGCTCTTCCGATCT
P5_IDT10_i5_297	AATGATACGGCGACCACCGAGATCTACACATCTACGGTCACACTCTTTCCCTACACGACGCTCTTCCGATCT
P5_IDT10_i5_298	AATGATACGGCGACCACCGAGATCTACACGTGCAGATTAACACTCTTTCCCTACACGACGCTCTTCCGATCT
P5_IDT10_i5_299	AATGATACGGCGACCACCGAGATCTACACGCTGGATTAAACACTCTTTCCCTACACGACGCTCTTCCGATCT
P5_IDT10_i5_300	AATGATACGGCGACCACCGAGATCTACACACCAGTGATCACACTCTTTCCCTACACGACGCTCTTCCGATCT
P5_IDT10_i5_301	AATGATACGGCGACCACCGAGATCTACACCACACTTATCACACTCTTTCCCTACACGACGCTCTTCCGATCT
P5_IDT10_i5_302	AATGATACGGCGACCACCGAGATCTACACACGTCCTTGCACACTCTTTCCCTACACGACGCTCTTCCGATCT
P5_IDT10_i5_303	AATGATACGGCGACCACCGAGATCTACACCTACGCAGACACACTCTTTCCCTACACGACGCTCTTCCGATCT
P5_IDT10_i5_304	AATGATACGGCGACCACCGAGATCTACACTCATGACCGGACACTCTTTCCCTACACGACGCTCTTCCGATCT
P5_IDT10_i5_305	AATGATACGGCGACCACCGAGATCTACACCTTACGAGTAACACTCTTTCCCTACACGACGCTCTTCCGATCT
P5_IDT10_i5_306	AATGATACGGCGACCACCGAGATCTACACCCTCACAGATACACTCTTTCCCTACACGACGCTCTTCCGATCT
P5_IDT10_i5_307	AATGATACGGCGACCACCGAGATCTACACGTTGTATGGAACACTCTTTCCCTACACGACGCTCTTCCGATCT
P5_IDT10_i5_308	AATGATACGGCGACCACCGAGATCTACACCCAACAGATTACACTCTTTCCCTACACGACGCTCTTCCGATCT
P5_IDT10_i5_309	AATGATACGGCGACCACCGAGATCTACACACACGCAAGTACACTCTTTCCCTACACGACGCTCTTCCGATCT
P5_IDT10_i5_310	AATGATACGGCGACCACCGAGATCTACACGCGCACATCTACACTCTTTCCCTACACGACGCTCTTCCGATCT
P5_IDT10_i5_311	AATGATACGGCGACCACCGAGATCTACACTAGAGTGAGAACACTCTTTCCCTACACGACGCTCTTCCGATCT
P5_IDT10_i5_312	AATGATACGGCGACCACCGAGATCTACACCGCGGATTGAACACTCTTTCCCTACACGACGCTCTTCCGATCT
P5_IDT10_i5_313	AATGATACGGCGACCACCGAGATCTACACTAAGGTTCGTACACTCTTTCCCTACACGACGCTCTTCCGATCT
P5_IDT10_i5_314	AATGATACGGCGACCACCGAGATCTACACATGACAGTTGACACTCTTTCCCTACACGACGCTCTTCCGATCT
P5_IDT10_i5_315	AATGATACGGCGACCACCGAGATCTACACTCGTTCGTAAACACTCTTTCCCTACACGACGCTCTTCCGATCT
P5_IDT10_i5_316	AATGATACGGCGACCACCGAGATCTACACAACCAGAGTCACACTCTTTCCCTACACGACGCTCTTCCGATCT
P5_IDT10_i5_317	AATGATACGGCGACCACCGAGATCTACACCTAAGCTAACACACTCTTTCCCTACACGACGCTCTTCCGATCT
P5_IDT10_i5_318	AATGATACGGCGACCACCGAGATCTACACTGAAGTCTCGACACTCTTTCCCTACACGACGCTCTTCCGATCT
P5_IDT10_i5_319	AATGATACGGCGACCACCGAGATCTACACGATCTGAACAACACTCTTTCCCTACACGACGCTCTTCCGATCT
P5_IDT10_i5_320	AATGATACGGCGACCACCGAGATCTACACAAGCAACTCGACACTCTTTCCCTACACGACGCTCTTCCGATCT
P5_IDT10_i5_321	AATGATACGGCGACCACCGAGATCTACACGATGTGAAGTACACTCTTTCCCTACACGACGCTCTTCCGATCT
P5_IDT10_i5_322	AATGATACGGCGACCACCGAGATCTACACCTTACCGACGACACTCTTTCCCTACACGACGCTCTTCCGATCT
P5_IDT10_i5_323	AATGATACGGCGACCACCGAGATCTACACTCAGCAGAGGACACTCTTTCCCTACACGACGCTCTTCCGATCT
P5_IDT10_i5_324	AATGATACGGCGACCACCGAGATCTACACACACAGATTGACACTCTTTCCCTACACGACGCTCTTCCGATCT
P5_IDT10_i5_325	AATGATACGGCGACCACCGAGATCTACACATGCTCACGCACACTCTTTCCCTACACGACGCTCTTCCGATCT
P5_IDT10_i5_326	AATGATACGGCGACCACCGAGATCTACACCACAGGACTCACACTCTTTCCCTACACGACGCTCTTCCGATCT
P5_IDT10_i5_327	AATGATACGGCGACCACCGAGATCTACACCGATCAGAAGACACTCTTTCCCTACACGACGCTCTTCCGATCT
P5_IDT10_i5_328	AATGATACGGCGACCACCGAGATCTACACTGACGTGGTTACACTCTTTCCCTACACGACGCTCTTCCGATCT
P5_IDT10_i5_329	AATGATACGGCGACCACCGAGATCTACACTCCTGCATAAACACTCTTTCCCTACACGACGCTCTTCCGATCT
P5_IDT10_i5_330	AATGATACGGCGACCACCGAGATCTACACTCATCACGCAACACTCTTTCCCTACACGACGCTCTTCCGATCT
P5_IDT10_i5_331	AATGATACGGCGACCACCGAGATCTACACGTACTGACGAACACTCTTTCCCTACACGACGCTCTTCCGATCT
P5_IDT10_i5_332	AATGATACGGCGACCACCGAGATCTACACGCTAACGGCAACACTCTTTCCCTACACGACGCTCTTCCGATCT
P5_IDT10_i5_333	AATGATACGGCGACCACCGAGATCTACACACGCAAGAAGACACTCTTTCCCTACACGACGCTCTTCCGATCT
P5_IDT10_i5_334	AATGATACGGCGACCACCGAGATCTACACAATCGATACGACACTCTTTCCCTACACGACGCTCTTCCGATCT
P5_IDT10_i5_335	AATGATACGGCGACCACCGAGATCTACACGAGGCGTGTAACACTCTTTCCCTACACGACGCTCTTCCGATCT
P5_IDT10_i5_336	AATGATACGGCGACCACCGAGATCTACACTAGAGGCTTAACACTCTTTCCCTACACGACGCTCTTCCGATCT
P5_IDT10_i5_337	AATGATACGGCGACCACCGAGATCTACACCATAATCCGGACACTCTTTCCCTACACGACGCTCTTCCGATCT
P5_IDT10_i5_338	AATGATACGGCGACCACCGAGATCTACACATAGCACCTAACACTCTTTCCCTACACGACGCTCTTCCGATCT
P5_IDT10_i5_339	AATGATACGGCGACCACCGAGATCTACACGTCAGGCATGACACTCTTTCCCTACACGACGCTCTTCCGATCT
P5_IDT10_i5_340	AATGATACGGCGACCACCGAGATCTACACCCGCGTCATTACACTCTTTCCCTACACGACGCTCTTCCGATCT
P5_IDT10_i5_341	AATGATACGGCGACCACCGAGATCTACACAAGAGTCAGGACACTCTTTCCCTACACGACGCTCTTCCGATCT
P5_IDT10_i5_342	AATGATACGGCGACCACCGAGATCTACACATTCCAAGACACACTCTTTCCCTACACGACGCTCTTCCGATCT
P5_IDT10_i5_343	AATGATACGGCGACCACCGAGATCTACACAGTAGAGTGTACACTCTTTCCCTACACGACGCTCTTCCGATCT
P5_IDT10_i5_344	AATGATACGGCGACCACCGAGATCTACACTCCTTGTCGGACACTCTTTCCCTACACGACGCTCTTCCGATCT
P5_IDT10_i5_345	AATGATACGGCGACCACCGAGATCTACACGTCAACACCAACACTCTTTCCCTACACGACGCTCTTCCGATCT
P5_IDT10_i5_346	AATGATACGGCGACCACCGAGATCTACACACGTAGCTCAACACTCTTTCCCTACACGACGCTCTTCCGATCT
P5_IDT10_i5_347	AATGATACGGCGACCACCGAGATCTACACTGTTCCATGGACACTCTTTCCCTACACGACGCTCTTCCGATCT
P5_IDT10_i5_348	AATGATACGGCGACCACCGAGATCTACACCACTAATCAGACACTCTTTCCCTACACGACGCTCTTCCGATCT
P5_IDT10_i5_349	AATGATACGGCGACCACCGAGATCTACACCACTCAACAAACACTCTTTCCCTACACGACGCTCTTCCGATCT
P5_IDT10_i5_350	AATGATACGGCGACCACCGAGATCTACACCGATTGTTCTACACTCTTTCCCTACACGACGCTCTTCCGATCT
P5_IDT10_i5_351	AATGATACGGCGACCACCGAGATCTACACCGCAATGAACACACTCTTTCCCTACACGACGCTCTTCCGATCT
P5_IDT10_i5_352	AATGATACGGCGACCACCGAGATCTACACTATGGTAGGAACACTCTTTCCCTACACGACGCTCTTCCGATCT
P5_IDT10_i5_353	AATGATACGGCGACCACCGAGATCTACACAACCAATGCAACACTCTTTCCCTACACGACGCTCTTCCGATCT
P5_IDT10_i5_354	AATGATACGGCGACCACCGAGATCTACACACCGCTTCAAACACTCTTTCCCTACACGACGCTCTTCCGATCT
P5_IDT10_i5_355	AATGATACGGCGACCACCGAGATCTACACACACTGCGATACACTCTTTCCCTACACGACGCTCTTCCGATCT
P5_IDT10_i5_356	AATGATACGGCGACCACCGAGATCTACACAACCGAGATTACACTCTTTCCCTACACGACGCTCTTCCGATCT
P5_IDT10_i5_357	AATGATACGGCGACCACCGAGATCTACACGCGTAATCGAACACTCTTTCCCTACACGACGCTCTTCCGATCT
P5_IDT10_i5_358	AATGATACGGCGACCACCGAGATCTACACCCAGGAACCAACACTCTTTCCCTACACGACGCTCTTCCGATCT
P5_IDT10_i5_359	AATGATACGGCGACCACCGAGATCTACACCAACTGACTGACACTCTTTCCCTACACGACGCTCTTCCGATCT
P5_IDT10_i5_360	AATGATACGGCGACCACCGAGATCTACACTACACGAAGAACACTCTTTCCCTACACGACGCTCTTCCGATCT
P5_IDT10_i5_361	AATGATACGGCGACCACCGAGATCTACACCGGTGCTTAAACACTCTTTCCCTACACGACGCTCTTCCGATCT
P5_IDT10_i5_362	AATGATACGGCGACCACCGAGATCTACACACCGTACACTACACTCTTTCCCTACACGACGCTCTTCCGATCT
P5_IDT10_i5_363	AATGATACGGCGACCACCGAGATCTACACCCACAATTGCACACTCTTTCCCTACACGACGCTCTTCCGATCT
P5_IDT10_i5_364	AATGATACGGCGACCACCGAGATCTACACCGGTCTCTGTACACTCTTTCCCTACACGACGCTCTTCCGATCT
P5_IDT10_i5_365	AATGATACGGCGACCACCGAGATCTACACCAACTGGCCTACACTCTTTCCCTACACGACGCTCTTCCGATCT
P5_IDT10_i5_366	AATGATACGGCGACCACCGAGATCTACACGTGACGCGATACACTCTTTCCCTACACGACGCTCTTCCGATCT
P5_IDT10_i5_367	AATGATACGGCGACCACCGAGATCTACACAATTCCACGTACACTCTTTCCCTACACGACGCTCTTCCGATCT
P5_IDT10_i5_368	AATGATACGGCGACCACCGAGATCTACACCGGATCAGACACACTCTTTCCCTACACGACGCTCTTCCGATCT
P5_IDT10_i5_369	AATGATACGGCGACCACCGAGATCTACACAGCGACAGGTACACTCTTTCCCTACACGACGCTCTTCCGATCT
P5_IDT10_i5_370	AATGATACGGCGACCACCGAGATCTACACGAGTAACCTTACACTCTTTCCCTACACGACGCTCTTCCGATCT
P5_IDT10_i5_371	AATGATACGGCGACCACCGAGATCTACACGACATAGAACACACTCTTTCCCTACACGACGCTCTTCCGATCT
P5_IDT10_i5_372	AATGATACGGCGACCACCGAGATCTACACATCTAGAGCGACACTCTTTCCCTACACGACGCTCTTCCGATCT
P5_IDT10_i5_373	AATGATACGGCGACCACCGAGATCTACACGTTGGCACCAACACTCTTTCCCTACACGACGCTCTTCCGATCT
P5_IDT10_i5_374	AATGATACGGCGACCACCGAGATCTACACCCTTCTGACTACACTCTTTCCCTACACGACGCTCTTCCGATCT
P5_IDT10_i5_375	AATGATACGGCGACCACCGAGATCTACACGTTCTCACGGACACTCTTTCCCTACACGACGCTCTTCCGATCT
P5_IDT10_i5_376	AATGATACGGCGACCACCGAGATCTACACAGATCGGATAACACTCTTTCCCTACACGACGCTCTTCCGATCT
P5_IDT10_i5_377	AATGATACGGCGACCACCGAGATCTACACCATCGGAAGAACACTCTTTCCCTACACGACGCTCTTCCGATCT
P5_IDT10_i5_378	AATGATACGGCGACCACCGAGATCTACACCACTATCGTCACACTCTTTCCCTACACGACGCTCTTCCGATCT
P5_IDT10_i5_379	AATGATACGGCGACCACCGAGATCTACACACGGCTAGAGACACTCTTTCCCTACACGACGCTCTTCCGATCT
P5_IDT10_i5_380	AATGATACGGCGACCACCGAGATCTACACTTGTGCTAACACACTCTTTCCCTACACGACGCTCTTCCGATCT
P5_IDT10_i5_381	AATGATACGGCGACCACCGAGATCTACACACTCTGCATGACACTCTTTCCCTACACGACGCTCTTCCGATCT
P5_IDT10_i5_382	AATGATACGGCGACCACCGAGATCTACACACAAGATCAGACACTCTTTCCCTACACGACGCTCTTCCGATCT
P5_IDT10_i5_383	AATGATACGGCGACCACCGAGATCTACACCTACCGCGTTACACTCTTTCCCTACACGACGCTCTTCCGATCT
P5_IDT10_i5_384	AATGATACGGCGACCACCGAGATCTACACGAGCGACCAAACACTCTTTCCCTACACGACGCTCTTCCGATCT

## Sheet: I7_ok
Name	Sequence
P7_IDT10_i7_1	CAAGCAGAAGACGGCATACGAGATGACCAAGTTAGTCTCGTGGGCTCGG
P7_IDT10_i7_2	CAAGCAGAAGACGGCATACGAGATCTCCGCTTATGTCTCGTGGGCTCGG
P7_IDT10_i7_3	CAAGCAGAAGACGGCATACGAGATATTAAGGTCGGTCTCGTGGGCTCGG
P7_IDT10_i7_4	CAAGCAGAAGACGGCATACGAGATGTGGCAACATGTCTCGTGGGCTCGG
P7_IDT10_i7_5	CAAGCAGAAGACGGCATACGAGATTGACCTGCTGGTCTCGTGGGCTCGG
P7_IDT10_i7_6	CAAGCAGAAGACGGCATACGAGATCGCAGCTAGAGTCTCGTGGGCTCGG
P7_IDT10_i7_7	CAAGCAGAAGACGGCATACGAGATACGCTAATCTGTCTCGTGGGCTCGG
P7_IDT10_i7_8	CAAGCAGAAGACGGCATACGAGATGTTGTTACCTGTCTCGTGGGCTCGG
P7_IDT10_i7_9	CAAGCAGAAGACGGCATACGAGATACGAAGTGCGGTCTCGTGGGCTCGG
P7_IDT10_i7_10	CAAGCAGAAGACGGCATACGAGATGAATAGCAAGGTCTCGTGGGCTCGG
P7_IDT10_i7_11	CAAGCAGAAGACGGCATACGAGATCCTGGTGAGAGTCTCGTGGGCTCGG
P7_IDT10_i7_12	CAAGCAGAAGACGGCATACGAGATACGTGAGGAAGTCTCGTGGGCTCGG
P7_IDT10_i7_13	CAAGCAGAAGACGGCATACGAGATTCGTGTTCGAGTCTCGTGGGCTCGG
P7_IDT10_i7_14	CAAGCAGAAGACGGCATACGAGATTTCAGTTGGAGTCTCGTGGGCTCGG
P7_IDT10_i7_15	CAAGCAGAAGACGGCATACGAGATAATGCGGTTCGTCTCGTGGGCTCGG
P7_IDT10_i7_16	CAAGCAGAAGACGGCATACGAGATAGCCTGTTGTGTCTCGTGGGCTCGG
P7_IDT10_i7_17	CAAGCAGAAGACGGCATACGAGATATGCGCGTAAGTCTCGTGGGCTCGG
P7_IDT10_i7_18	CAAGCAGAAGACGGCATACGAGATGCTAAGAGAAGTCTCGTGGGCTCGG
P7_IDT10_i7_19	CAAGCAGAAGACGGCATACGAGATAGTGTCGCGAGTCTCGTGGGCTCGG
P7_IDT10_i7_20	CAAGCAGAAGACGGCATACGAGATTCGATCTCCAGTCTCGTGGGCTCGG
P7_IDT10_i7_21	CAAGCAGAAGACGGCATACGAGATATCGGTCTGGGTCTCGTGGGCTCGG
P7_IDT10_i7_22	CAAGCAGAAGACGGCATACGAGATAAGGCTGTGGGTCTCGTGGGCTCGG
P7_IDT10_i7_23	CAAGCAGAAGACGGCATACGAGATTCTATTCGGTGTCTCGTGGGCTCGG
P7_IDT10_i7_24	CAAGCAGAAGACGGCATACGAGATGAATCGTCCGGTCTCGTGGGCTCGG
P7_IDT10_i7_25	CAAGCAGAAGACGGCATACGAGATCACGAAGTAAGTCTCGTGGGCTCGG
P7_IDT10_i7_26	CAAGCAGAAGACGGCATACGAGATTAAGCCGAATGTCTCGTGGGCTCGG
P7_IDT10_i7_27	CAAGCAGAAGACGGCATACGAGATAGATACCGCGGTCTCGTGGGCTCGG
P7_IDT10_i7_28	CAAGCAGAAGACGGCATACGAGATGACGCGGATAGTCTCGTGGGCTCGG
P7_IDT10_i7_29	CAAGCAGAAGACGGCATACGAGATTGGACATCCTGTCTCGTGGGCTCGG
P7_IDT10_i7_30	CAAGCAGAAGACGGCATACGAGATGATAGCTGGCGTCTCGTGGGCTCGG
P7_IDT10_i7_31	CAAGCAGAAGACGGCATACGAGATAGTTCGTAAGGTCTCGTGGGCTCGG
P7_IDT10_i7_32	CAAGCAGAAGACGGCATACGAGATTTGAGTCTTGGTCTCGTGGGCTCGG
P7_IDT10_i7_33	CAAGCAGAAGACGGCATACGAGATTTGCCGTCGAGTCTCGTGGGCTCGG
P7_IDT10_i7_34	CAAGCAGAAGACGGCATACGAGATATCGAACTGAGTCTCGTGGGCTCGG
P7_IDT10_i7_35	CAAGCAGAAGACGGCATACGAGATTTGAGGTTAGGTCTCGTGGGCTCGG
P7_IDT10_i7_36	CAAGCAGAAGACGGCATACGAGATATAGTAGGTCGTCTCGTGGGCTCGG
P7_IDT10_i7_37	CAAGCAGAAGACGGCATACGAGATGACGTCTCGTGTCTCGTGGGCTCGG
P7_IDT10_i7_38	CAAGCAGAAGACGGCATACGAGATGCTTGCCATAGTCTCGTGGGCTCGG
P7_IDT10_i7_39	CAAGCAGAAGACGGCATACGAGATGCTTCGGAGTGTCTCGTGGGCTCGG
P7_IDT10_i7_40	CAAGCAGAAGACGGCATACGAGATACTGCAGATTGTCTCGTGGGCTCGG
P7_IDT10_i7_41	CAAGCAGAAGACGGCATACGAGATCGCCTGAACTGTCTCGTGGGCTCGG
P7_IDT10_i7_42	CAAGCAGAAGACGGCATACGAGATTACCTTGGCGGTCTCGTGGGCTCGG
P7_IDT10_i7_43	CAAGCAGAAGACGGCATACGAGATAGATGTCAGGGTCTCGTGGGCTCGG
P7_IDT10_i7_44	CAAGCAGAAGACGGCATACGAGATACTACGCTCGGTCTCGTGGGCTCGG
P7_IDT10_i7_45	CAAGCAGAAGACGGCATACGAGATAGTAATCCAGGTCTCGTGGGCTCGG
P7_IDT10_i7_46	CAAGCAGAAGACGGCATACGAGATGTGAATTGCTGTCTCGTGGGCTCGG
P7_IDT10_i7_47	CAAGCAGAAGACGGCATACGAGATCCGAGAATATGTCTCGTGGGCTCGG
P7_IDT10_i7_48	CAAGCAGAAGACGGCATACGAGATTGGATGAGTCGTCTCGTGGGCTCGG
P7_IDT10_i7_49	CAAGCAGAAGACGGCATACGAGATGTCGCTTATGGTCTCGTGGGCTCGG
P7_IDT10_i7_50	CAAGCAGAAGACGGCATACGAGATTCAGCTTAGGGTCTCGTGGGCTCGG
P7_IDT10_i7_51	CAAGCAGAAGACGGCATACGAGATCAAGACATCGGTCTCGTGGGCTCGG
P7_IDT10_i7_52	CAAGCAGAAGACGGCATACGAGATCTCTCATCTCGTCTCGTGGGCTCGG
P7_IDT10_i7_53	CAAGCAGAAGACGGCATACGAGATCTTATGGTGAGTCTCGTGGGCTCGG
P7_IDT10_i7_54	CAAGCAGAAGACGGCATACGAGATTGCCGGAAGTGTCTCGTGGGCTCGG
P7_IDT10_i7_55	CAAGCAGAAGACGGCATACGAGATCTAAGCGCTTGTCTCGTGGGCTCGG
P7_IDT10_i7_56	CAAGCAGAAGACGGCATACGAGATCTGTGTTGTTGTCTCGTGGGCTCGG
P7_IDT10_i7_57	CAAGCAGAAGACGGCATACGAGATCATCTAGTCTGTCTCGTGGGCTCGG
P7_IDT10_i7_58	CAAGCAGAAGACGGCATACGAGATTCTATAGAGGGTCTCGTGGGCTCGG
P7_IDT10_i7_59	CAAGCAGAAGACGGCATACGAGATAAGTAGCGTAGTCTCGTGGGCTCGG
P7_IDT10_i7_60	CAAGCAGAAGACGGCATACGAGATTACCAGTGCGGTCTCGTGGGCTCGG
P7_IDT10_i7_61	CAAGCAGAAGACGGCATACGAGATGTAGAGAGTTGTCTCGTGGGCTCGG
P7_IDT10_i7_62	CAAGCAGAAGACGGCATACGAGATACTAGGTGGCGTCTCGTGGGCTCGG
P7_IDT10_i7_63	CAAGCAGAAGACGGCATACGAGATTATGGCGGAGGTCTCGTGGGCTCGG
P7_IDT10_i7_64	CAAGCAGAAGACGGCATACGAGATAATCGTGTCAGTCTCGTGGGCTCGG
P7_IDT10_i7_65	CAAGCAGAAGACGGCATACGAGATCCTAGAGCACGTCTCGTGGGCTCGG
P7_IDT10_i7_66	CAAGCAGAAGACGGCATACGAGATAGCAGATTGCGTCTCGTGGGCTCGG
P7_IDT10_i7_67	CAAGCAGAAGACGGCATACGAGATCTCAATAGAGGTCTCGTGGGCTCGG
P7_IDT10_i7_68	CAAGCAGAAGACGGCATACGAGATGCCGTAAGTGGTCTCGTGGGCTCGG
P7_IDT10_i7_69	CAAGCAGAAGACGGCATACGAGATTAGATGCTGAGTCTCGTGGGCTCGG
P7_IDT10_i7_70	CAAGCAGAAGACGGCATACGAGATTTGATGCAACGTCTCGTGGGCTCGG
P7_IDT10_i7_71	CAAGCAGAAGACGGCATACGAGATGTGCTGTCATGTCTCGTGGGCTCGG
P7_IDT10_i7_72	CAAGCAGAAGACGGCATACGAGATTCCGTCGCTAGTCTCGTGGGCTCGG
P7_IDT10_i7_73	CAAGCAGAAGACGGCATACGAGATTGTGGCATACGTCTCGTGGGCTCGG
P7_IDT10_i7_74	CAAGCAGAAGACGGCATACGAGATATCGGATACTGTCTCGTGGGCTCGG
P7_IDT10_i7_75	CAAGCAGAAGACGGCATACGAGATGATCTTCGTTGTCTCGTGGGCTCGG
P7_IDT10_i7_76	CAAGCAGAAGACGGCATACGAGATTCACAGGAGGGTCTCGTGGGCTCGG
P7_IDT10_i7_77	CAAGCAGAAGACGGCATACGAGATCATTCGCCTAGTCTCGTGGGCTCGG
P7_IDT10_i7_78	CAAGCAGAAGACGGCATACGAGATTCTCCTTACTGTCTCGTGGGCTCGG
P7_IDT10_i7_79	CAAGCAGAAGACGGCATACGAGATCTCTGTTCGGGTCTCGTGGGCTCGG
P7_IDT10_i7_80	CAAGCAGAAGACGGCATACGAGATCGTTAGTTCTGTCTCGTGGGCTCGG
P7_IDT10_i7_81	CAAGCAGAAGACGGCATACGAGATCAAGCTGCTCGTCTCGTGGGCTCGG
P7_IDT10_i7_82	CAAGCAGAAGACGGCATACGAGATCTACTATCGGGTCTCGTGGGCTCGG
P7_IDT10_i7_83	CAAGCAGAAGACGGCATACGAGATCTGTAGACACGTCTCGTGGGCTCGG
P7_IDT10_i7_84	CAAGCAGAAGACGGCATACGAGATCGGTCTGTACGTCTCGTGGGCTCGG
P7_IDT10_i7_85	CAAGCAGAAGACGGCATACGAGATGTCTGTTGGCGTCTCGTGGGCTCGG
P7_IDT10_i7_86	CAAGCAGAAGACGGCATACGAGATTCCAACGAGGGTCTCGTGGGCTCGG
P7_IDT10_i7_87	CAAGCAGAAGACGGCATACGAGATCCTACCTATTGTCTCGTGGGCTCGG
P7_IDT10_i7_88	CAAGCAGAAGACGGCATACGAGATGCTACGCATAGTCTCGTGGGCTCGG
P7_IDT10_i7_89	CAAGCAGAAGACGGCATACGAGATTGACGACTGGGTCTCGTGGGCTCGG
P7_IDT10_i7_90	CAAGCAGAAGACGGCATACGAGATTAGGTCTTCTGTCTCGTGGGCTCGG
P7_IDT10_i7_91	CAAGCAGAAGACGGCATACGAGATGAACTCACGGGTCTCGTGGGCTCGG
P7_IDT10_i7_92	CAAGCAGAAGACGGCATACGAGATTCGGAATTGAGTCTCGTGGGCTCGG
P7_IDT10_i7_93	CAAGCAGAAGACGGCATACGAGATTTGTGTTCCGGTCTCGTGGGCTCGG
P7_IDT10_i7_94	CAAGCAGAAGACGGCATACGAGATTCCGTTATAGGTCTCGTGGGCTCGG
P7_IDT10_i7_95	CAAGCAGAAGACGGCATACGAGATCCTTACATCTGTCTCGTGGGCTCGG
P7_IDT10_i7_96	CAAGCAGAAGACGGCATACGAGATCAGTAAGCATGTCTCGTGGGCTCGG
P7_IDT10_i7_97	CAAGCAGAAGACGGCATACGAGATTTAACCGCGCGTCTCGTGGGCTCGG
P7_IDT10_i7_98	CAAGCAGAAGACGGCATACGAGATCCTCAAGGAAGTCTCGTGGGCTCGG
P7_IDT10_i7_99	CAAGCAGAAGACGGCATACGAGATGAAGCGACTCGTCTCGTGGGCTCGG
P7_IDT10_i7_100	CAAGCAGAAGACGGCATACGAGATTTGAGCGTACGTCTCGTGGGCTCGG
P7_IDT10_i7_101	CAAGCAGAAGACGGCATACGAGATCGATCTTCTAGTCTCGTGGGCTCGG
P7_IDT10_i7_102	CAAGCAGAAGACGGCATACGAGATGCACTAGGTTGTCTCGTGGGCTCGG
P7_IDT10_i7_103	CAAGCAGAAGACGGCATACGAGATGACATACACGGTCTCGTGGGCTCGG
P7_IDT10_i7_104	CAAGCAGAAGACGGCATACGAGATTGGATCTGAAGTCTCGTGGGCTCGG
P7_IDT10_i7_105	CAAGCAGAAGACGGCATACGAGATAACTGGTGAGGTCTCGTGGGCTCGG
P7_IDT10_i7_106	CAAGCAGAAGACGGCATACGAGATGACTACTAGTGTCTCGTGGGCTCGG
P7_IDT10_i7_107	CAAGCAGAAGACGGCATACGAGATGCAGTCTATTGTCTCGTGGGCTCGG
P7_IDT10_i7_108	CAAGCAGAAGACGGCATACGAGATCGTTGATCATGTCTCGTGGGCTCGG
P7_IDT10_i7_109	CAAGCAGAAGACGGCATACGAGATCCGCTTCCTAGTCTCGTGGGCTCGG
P7_IDT10_i7_110	CAAGCAGAAGACGGCATACGAGATAGTAGGATGCGTCTCGTGGGCTCGG
P7_IDT10_i7_111	CAAGCAGAAGACGGCATACGAGATACGCTGGACTGTCTCGTGGGCTCGG
P7_IDT10_i7_112	CAAGCAGAAGACGGCATACGAGATATGGCTGCCTGTCTCGTGGGCTCGG
P7_IDT10_i7_113	CAAGCAGAAGACGGCATACGAGATTACGAGTCGCGTCTCGTGGGCTCGG
P7_IDT10_i7_114	CAAGCAGAAGACGGCATACGAGATCCTCAGATACGTCTCGTGGGCTCGG
P7_IDT10_i7_115	CAAGCAGAAGACGGCATACGAGATTTAGGTGATGGTCTCGTGGGCTCGG
P7_IDT10_i7_116	CAAGCAGAAGACGGCATACGAGATGTATATGCCGGTCTCGTGGGCTCGG
P7_IDT10_i7_117	CAAGCAGAAGACGGCATACGAGATGACACTCGTGGTCTCGTGGGCTCGG
P7_IDT10_i7_118	CAAGCAGAAGACGGCATACGAGATATAGTCTCCGGTCTCGTGGGCTCGG
P7_IDT10_i7_119	CAAGCAGAAGACGGCATACGAGATCTAACACCTTGTCTCGTGGGCTCGG
P7_IDT10_i7_120	CAAGCAGAAGACGGCATACGAGATCTTCCATCGCGTCTCGTGGGCTCGG
P7_IDT10_i7_121	CAAGCAGAAGACGGCATACGAGATATGCGACCGTGTCTCGTGGGCTCGG
P7_IDT10_i7_122	CAAGCAGAAGACGGCATACGAGATCCGTGTGTAAGTCTCGTGGGCTCGG
P7_IDT10_i7_123	CAAGCAGAAGACGGCATACGAGATTCTAATCTCGGTCTCGTGGGCTCGG
P7_IDT10_i7_124	CAAGCAGAAGACGGCATACGAGATTCGATCCTTGGTCTCGTGGGCTCGG
P7_IDT10_i7_125	CAAGCAGAAGACGGCATACGAGATTGTGTGTTGTGTCTCGTGGGCTCGG
P7_IDT10_i7_126	CAAGCAGAAGACGGCATACGAGATGCGAGCTCTTGTCTCGTGGGCTCGG
P7_IDT10_i7_127	CAAGCAGAAGACGGCATACGAGATACGCCTCTGTGTCTCGTGGGCTCGG
P7_IDT10_i7_128	CAAGCAGAAGACGGCATACGAGATCCGTACAGTTGTCTCGTGGGCTCGG
P7_IDT10_i7_129	CAAGCAGAAGACGGCATACGAGATCCTACTTCGCGTCTCGTGGGCTCGG
P7_IDT10_i7_130	CAAGCAGAAGACGGCATACGAGATGTGTCTTCACGTCTCGTGGGCTCGG
P7_IDT10_i7_131	CAAGCAGAAGACGGCATACGAGATGACCTAAGTCGTCTCGTGGGCTCGG
P7_IDT10_i7_132	CAAGCAGAAGACGGCATACGAGATTGTCCGTCCTGTCTCGTGGGCTCGG
P7_IDT10_i7_133	CAAGCAGAAGACGGCATACGAGATTACACATAGGGTCTCGTGGGCTCGG
P7_IDT10_i7_134	CAAGCAGAAGACGGCATACGAGATGTCAACGTTGGTCTCGTGGGCTCGG
P7_IDT10_i7_135	CAAGCAGAAGACGGCATACGAGATACCTATGTCAGTCTCGTGGGCTCGG
P7_IDT10_i7_136	CAAGCAGAAGACGGCATACGAGATGTTGGTGTAAGTCTCGTGGGCTCGG
P7_IDT10_i7_137	CAAGCAGAAGACGGCATACGAGATTAATTCCAGGGTCTCGTGGGCTCGG
P7_IDT10_i7_138	CAAGCAGAAGACGGCATACGAGATTTGATGTTGCGTCTCGTGGGCTCGG
P7_IDT10_i7_139	CAAGCAGAAGACGGCATACGAGATACCTGGCTGTGTCTCGTGGGCTCGG
P7_IDT10_i7_140	CAAGCAGAAGACGGCATACGAGATAGATGGACTAGTCTCGTGGGCTCGG
P7_IDT10_i7_141	CAAGCAGAAGACGGCATACGAGATTCTGAGAGGCGTCTCGTGGGCTCGG
P7_IDT10_i7_142	CAAGCAGAAGACGGCATACGAGATCTTGAACCTAGTCTCGTGGGCTCGG
P7_IDT10_i7_143	CAAGCAGAAGACGGCATACGAGATCGAGAGTCTTGTCTCGTGGGCTCGG
P7_IDT10_i7_144	CAAGCAGAAGACGGCATACGAGATGTCGATCTTCGTCTCGTGGGCTCGG
P7_IDT10_i7_145	CAAGCAGAAGACGGCATACGAGATGACAATCCAAGTCTCGTGGGCTCGG
P7_IDT10_i7_146	CAAGCAGAAGACGGCATACGAGATTGTGCCAATTGTCTCGTGGGCTCGG
P7_IDT10_i7_147	CAAGCAGAAGACGGCATACGAGATGCGATTGCCTGTCTCGTGGGCTCGG
P7_IDT10_i7_148	CAAGCAGAAGACGGCATACGAGATTAGTGTTGCAGTCTCGTGGGCTCGG
P7_IDT10_i7_149	CAAGCAGAAGACGGCATACGAGATCAGGCGATTCGTCTCGTGGGCTCGG
P7_IDT10_i7_150	CAAGCAGAAGACGGCATACGAGATTGTCATGCGAGTCTCGTGGGCTCGG
P7_IDT10_i7_151	CAAGCAGAAGACGGCATACGAGATCACGTATTGAGTCTCGTGGGCTCGG
P7_IDT10_i7_152	CAAGCAGAAGACGGCATACGAGATCGTGGAGAATGTCTCGTGGGCTCGG
P7_IDT10_i7_153	CAAGCAGAAGACGGCATACGAGATCTCTGTAACAGTCTCGTGGGCTCGG
P7_IDT10_i7_154	CAAGCAGAAGACGGCATACGAGATGCGTCCGTAAGTCTCGTGGGCTCGG
P7_IDT10_i7_155	CAAGCAGAAGACGGCATACGAGATTCAACATTGGGTCTCGTGGGCTCGG
P7_IDT10_i7_156	CAAGCAGAAGACGGCATACGAGATTCTAAGTACGGTCTCGTGGGCTCGG
P7_IDT10_i7_157	CAAGCAGAAGACGGCATACGAGATTGTTCACGGCGTCTCGTGGGCTCGG
P7_IDT10_i7_158	CAAGCAGAAGACGGCATACGAGATGTGGTCTCCTGTCTCGTGGGCTCGG
P7_IDT10_i7_159	CAAGCAGAAGACGGCATACGAGATCGCTTGCTTCGTCTCGTGGGCTCGG
P7_IDT10_i7_160	CAAGCAGAAGACGGCATACGAGATCAGTCGCGTTGTCTCGTGGGCTCGG
P7_IDT10_i7_161	CAAGCAGAAGACGGCATACGAGATAGTCCGCGAAGTCTCGTGGGCTCGG
P7_IDT10_i7_162	CAAGCAGAAGACGGCATACGAGATGTCGTCACGAGTCTCGTGGGCTCGG
P7_IDT10_i7_163	CAAGCAGAAGACGGCATACGAGATGCTAGATTGAGTCTCGTGGGCTCGG
P7_IDT10_i7_164	CAAGCAGAAGACGGCATACGAGATTTGACTCCGCGTCTCGTGGGCTCGG
P7_IDT10_i7_165	CAAGCAGAAGACGGCATACGAGATTTCTAGCATCGTCTCGTGGGCTCGG
P7_IDT10_i7_166	CAAGCAGAAGACGGCATACGAGATTAACCATCGTGTCTCGTGGGCTCGG
P7_IDT10_i7_167	CAAGCAGAAGACGGCATACGAGATATACTGCTCTGTCTCGTGGGCTCGG
P7_IDT10_i7_168	CAAGCAGAAGACGGCATACGAGATAGGATCACAAGTCTCGTGGGCTCGG
P7_IDT10_i7_169	CAAGCAGAAGACGGCATACGAGATTCCGATCTTAGTCTCGTGGGCTCGG
P7_IDT10_i7_170	CAAGCAGAAGACGGCATACGAGATCAGCAACTAAGTCTCGTGGGCTCGG
P7_IDT10_i7_171	CAAGCAGAAGACGGCATACGAGATGCATCTGACTGTCTCGTGGGCTCGG
P7_IDT10_i7_172	CAAGCAGAAGACGGCATACGAGATCAGTTGTACTGTCTCGTGGGCTCGG
P7_IDT10_i7_173	CAAGCAGAAGACGGCATACGAGATGCGTACTAAGGTCTCGTGGGCTCGG
P7_IDT10_i7_174	CAAGCAGAAGACGGCATACGAGATCGATGCGTACGTCTCGTGGGCTCGG
P7_IDT10_i7_175	CAAGCAGAAGACGGCATACGAGATGAACGGAAGTGTCTCGTGGGCTCGG
P7_IDT10_i7_176	CAAGCAGAAGACGGCATACGAGATAAGCAGGTGGGTCTCGTGGGCTCGG
P7_IDT10_i7_177	CAAGCAGAAGACGGCATACGAGATACAACCACCAGTCTCGTGGGCTCGG
P7_IDT10_i7_178	CAAGCAGAAGACGGCATACGAGATTGTGTTGCGTGTCTCGTGGGCTCGG
P7_IDT10_i7_179	CAAGCAGAAGACGGCATACGAGATAGTGCACTGGGTCTCGTGGGCTCGG
P7_IDT10_i7_180	CAAGCAGAAGACGGCATACGAGATACGCCTGATGGTCTCGTGGGCTCGG
P7_IDT10_i7_181	CAAGCAGAAGACGGCATACGAGATGTTCTAGGATGTCTCGTGGGCTCGG
P7_IDT10_i7_182	CAAGCAGAAGACGGCATACGAGATGACTCTAGGCGTCTCGTGGGCTCGG
P7_IDT10_i7_183	CAAGCAGAAGACGGCATACGAGATAGAGAGTAAGGTCTCGTGGGCTCGG
P7_IDT10_i7_184	CAAGCAGAAGACGGCATACGAGATAGGTTGTCGGGTCTCGTGGGCTCGG
P7_IDT10_i7_185	CAAGCAGAAGACGGCATACGAGATCATACAGATCGTCTCGTGGGCTCGG
P7_IDT10_i7_186	CAAGCAGAAGACGGCATACGAGATCACTGCCTATGTCTCGTGGGCTCGG
P7_IDT10_i7_187	CAAGCAGAAGACGGCATACGAGATCACTCTATTCGTCTCGTGGGCTCGG
P7_IDT10_i7_188	CAAGCAGAAGACGGCATACGAGATTTCCTGTTACGTCTCGTGGGCTCGG
P7_IDT10_i7_189	CAAGCAGAAGACGGCATACGAGATCAACAACCATGTCTCGTGGGCTCGG
P7_IDT10_i7_190	CAAGCAGAAGACGGCATACGAGATGTGCTATTGTGTCTCGTGGGCTCGG
P7_IDT10_i7_191	CAAGCAGAAGACGGCATACGAGATGAACTTGTAGGTCTCGTGGGCTCGG
P7_IDT10_i7_192	CAAGCAGAAGACGGCATACGAGATAGATCAGGTTGTCTCGTGGGCTCGG
P7_IDT10_i7_193	CAAGCAGAAGACGGCATACGAGATAGCCTCGCTAGTCTCGTGGGCTCGG
P7_IDT10_i7_194	CAAGCAGAAGACGGCATACGAGATATACAGTTGGGTCTCGTGGGCTCGG
P7_IDT10_i7_195	CAAGCAGAAGACGGCATACGAGATGTCACTACTCGTCTCGTGGGCTCGG
P7_IDT10_i7_196	CAAGCAGAAGACGGCATACGAGATAGAATACTGGGTCTCGTGGGCTCGG
P7_IDT10_i7_197	CAAGCAGAAGACGGCATACGAGATGCGGTATGATGTCTCGTGGGCTCGG
P7_IDT10_i7_198	CAAGCAGAAGACGGCATACGAGATTAGTGCGAATGTCTCGTGGGCTCGG
P7_IDT10_i7_199	CAAGCAGAAGACGGCATACGAGATTGCTGAAGAGGTCTCGTGGGCTCGG
P7_IDT10_i7_200	CAAGCAGAAGACGGCATACGAGATTGGCATACAGGTCTCGTGGGCTCGG
P7_IDT10_i7_201	CAAGCAGAAGACGGCATACGAGATCATAGTCAGAGTCTCGTGGGCTCGG
P7_IDT10_i7_202	CAAGCAGAAGACGGCATACGAGATATACGTCACAGTCTCGTGGGCTCGG
P7_IDT10_i7_203	CAAGCAGAAGACGGCATACGAGATCCAATCTTCTGTCTCGTGGGCTCGG
P7_IDT10_i7_204	CAAGCAGAAGACGGCATACGAGATCATGCTGGATGTCTCGTGGGCTCGG
P7_IDT10_i7_205	CAAGCAGAAGACGGCATACGAGATTATATGGCGCGTCTCGTGGGCTCGG
P7_IDT10_i7_206	CAAGCAGAAGACGGCATACGAGATTATGCGAGTGGTCTCGTGGGCTCGG
P7_IDT10_i7_207	CAAGCAGAAGACGGCATACGAGATCATTGACCTTGTCTCGTGGGCTCGG
P7_IDT10_i7_208	CAAGCAGAAGACGGCATACGAGATTGTGCGTCACGTCTCGTGGGCTCGG
P7_IDT10_i7_209	CAAGCAGAAGACGGCATACGAGATAAGCCTGACAGTCTCGTGGGCTCGG
P7_IDT10_i7_210	CAAGCAGAAGACGGCATACGAGATCCATCACGTGGTCTCGTGGGCTCGG
P7_IDT10_i7_211	CAAGCAGAAGACGGCATACGAGATCACGTGATGGGTCTCGTGGGCTCGG
P7_IDT10_i7_212	CAAGCAGAAGACGGCATACGAGATAATTCCTGGTGTCTCGTGGGCTCGG
P7_IDT10_i7_213	CAAGCAGAAGACGGCATACGAGATGTGAGCCTTAGTCTCGTGGGCTCGG
P7_IDT10_i7_214	CAAGCAGAAGACGGCATACGAGATATCAGTGCCAGTCTCGTGGGCTCGG
P7_IDT10_i7_215	CAAGCAGAAGACGGCATACGAGATGCACCATATGGTCTCGTGGGCTCGG
P7_IDT10_i7_216	CAAGCAGAAGACGGCATACGAGATCTGGTAGTGCGTCTCGTGGGCTCGG
P7_IDT10_i7_217	CAAGCAGAAGACGGCATACGAGATGATCTTATGCGTCTCGTGGGCTCGG
P7_IDT10_i7_218	CAAGCAGAAGACGGCATACGAGATAGTACACCTTGTCTCGTGGGCTCGG
P7_IDT10_i7_219	CAAGCAGAAGACGGCATACGAGATCGGTTAGAAGGTCTCGTGGGCTCGG
P7_IDT10_i7_220	CAAGCAGAAGACGGCATACGAGATTGCTGGTCGAGTCTCGTGGGCTCGG
P7_IDT10_i7_221	CAAGCAGAAGACGGCATACGAGATGACGTGTCACGTCTCGTGGGCTCGG
P7_IDT10_i7_222	CAAGCAGAAGACGGCATACGAGATCGCGTCCATTGTCTCGTGGGCTCGG
P7_IDT10_i7_223	CAAGCAGAAGACGGCATACGAGATAGTACGGAGAGTCTCGTGGGCTCGG
P7_IDT10_i7_224	CAAGCAGAAGACGGCATACGAGATTGTGCTTCCAGTCTCGTGGGCTCGG
P7_IDT10_i7_225	CAAGCAGAAGACGGCATACGAGATGTTGTCTATCGTCTCGTGGGCTCGG
P7_IDT10_i7_226	CAAGCAGAAGACGGCATACGAGATATGAGACGCTGTCTCGTGGGCTCGG
P7_IDT10_i7_227	CAAGCAGAAGACGGCATACGAGATCAGTATAGAGGTCTCGTGGGCTCGG
P7_IDT10_i7_228	CAAGCAGAAGACGGCATACGAGATAACCGGCTATGTCTCGTGGGCTCGG
P7_IDT10_i7_229	CAAGCAGAAGACGGCATACGAGATTGATGAGAACGTCTCGTGGGCTCGG
P7_IDT10_i7_230	CAAGCAGAAGACGGCATACGAGATACACGCATTGGTCTCGTGGGCTCGG
P7_IDT10_i7_231	CAAGCAGAAGACGGCATACGAGATTGTACACTCAGTCTCGTGGGCTCGG
P7_IDT10_i7_232	CAAGCAGAAGACGGCATACGAGATCTTGGAAGCAGTCTCGTGGGCTCGG
P7_IDT10_i7_233	CAAGCAGAAGACGGCATACGAGATGCAGAGTAGGGTCTCGTGGGCTCGG
P7_IDT10_i7_234	CAAGCAGAAGACGGCATACGAGATCTCTCAGCGAGTCTCGTGGGCTCGG
P7_IDT10_i7_235	CAAGCAGAAGACGGCATACGAGATGCAATTAGCGGTCTCGTGGGCTCGG
P7_IDT10_i7_236	CAAGCAGAAGACGGCATACGAGATTGACAGCTGAGTCTCGTGGGCTCGG
P7_IDT10_i7_237	CAAGCAGAAGACGGCATACGAGATTCTGTCGTCTGTCTCGTGGGCTCGG
P7_IDT10_i7_238	CAAGCAGAAGACGGCATACGAGATTCTGGACCTAGTCTCGTGGGCTCGG
P7_IDT10_i7_239	CAAGCAGAAGACGGCATACGAGATGTTCAGGTTAGTCTCGTGGGCTCGG
P7_IDT10_i7_240	CAAGCAGAAGACGGCATACGAGATTTCACCTATCGTCTCGTGGGCTCGG
P7_IDT10_i7_241	CAAGCAGAAGACGGCATACGAGATCAGTAACAAGGTCTCGTGGGCTCGG
P7_IDT10_i7_242	CAAGCAGAAGACGGCATACGAGATACCACGGTGAGTCTCGTGGGCTCGG
P7_IDT10_i7_243	CAAGCAGAAGACGGCATACGAGATGCGGTAGTTGGTCTCGTGGGCTCGG
P7_IDT10_i7_244	CAAGCAGAAGACGGCATACGAGATCTGGACGAGTGTCTCGTGGGCTCGG
P7_IDT10_i7_245	CAAGCAGAAGACGGCATACGAGATGTTCTCCGGAGTCTCGTGGGCTCGG
P7_IDT10_i7_246	CAAGCAGAAGACGGCATACGAGATCTTCTCACAAGTCTCGTGGGCTCGG
P7_IDT10_i7_247	CAAGCAGAAGACGGCATACGAGATGAACCTTCGGGTCTCGTGGGCTCGG
P7_IDT10_i7_248	CAAGCAGAAGACGGCATACGAGATAGGTGTGTATGTCTCGTGGGCTCGG
P7_IDT10_i7_249	CAAGCAGAAGACGGCATACGAGATAGCAGAGGCTGTCTCGTGGGCTCGG
P7_IDT10_i7_250	CAAGCAGAAGACGGCATACGAGATTAATGATCCGGTCTCGTGGGCTCGG
P7_IDT10_i7_251	CAAGCAGAAGACGGCATACGAGATCTAGAGAGAGGTCTCGTGGGCTCGG
P7_IDT10_i7_252	CAAGCAGAAGACGGCATACGAGATATGGAGCCTTGTCTCGTGGGCTCGG
P7_IDT10_i7_253	CAAGCAGAAGACGGCATACGAGATCTGATCTATCGTCTCGTGGGCTCGG
P7_IDT10_i7_254	CAAGCAGAAGACGGCATACGAGATAGACTTCTGCGTCTCGTGGGCTCGG
P7_IDT10_i7_255	CAAGCAGAAGACGGCATACGAGATGCATCGTATAGTCTCGTGGGCTCGG
P7_IDT10_i7_256	CAAGCAGAAGACGGCATACGAGATTCAGAGCGTTGTCTCGTGGGCTCGG
P7_IDT10_i7_257	CAAGCAGAAGACGGCATACGAGATATCGCCAATCGTCTCGTGGGCTCGG
P7_IDT10_i7_258	CAAGCAGAAGACGGCATACGAGATGTCCGTCTTGGTCTCGTGGGCTCGG
P7_IDT10_i7_259	CAAGCAGAAGACGGCATACGAGATCGTTGAGTGGGTCTCGTGGGCTCGG
P7_IDT10_i7_260	CAAGCAGAAGACGGCATACGAGATACGAGTGGCTGTCTCGTGGGCTCGG
P7_IDT10_i7_261	CAAGCAGAAGACGGCATACGAGATAATTCTTCGCGTCTCGTGGGCTCGG
P7_IDT10_i7_262	CAAGCAGAAGACGGCATACGAGATAGCACCGACAGTCTCGTGGGCTCGG
P7_IDT10_i7_263	CAAGCAGAAGACGGCATACGAGATTAGCTGTAGAGTCTCGTGGGCTCGG
P7_IDT10_i7_264	CAAGCAGAAGACGGCATACGAGATATCATGGTTGGTCTCGTGGGCTCGG
P7_IDT10_i7_265	CAAGCAGAAGACGGCATACGAGATGTAATGTGCGGTCTCGTGGGCTCGG
P7_IDT10_i7_266	CAAGCAGAAGACGGCATACGAGATCAGGTTAGATGTCTCGTGGGCTCGG
P7_IDT10_i7_267	CAAGCAGAAGACGGCATACGAGATATATTGTCGCGTCTCGTGGGCTCGG
P7_IDT10_i7_268	CAAGCAGAAGACGGCATACGAGATGATACGGCAAGTCTCGTGGGCTCGG
P7_IDT10_i7_269	CAAGCAGAAGACGGCATACGAGATTAAGTGGATCGTCTCGTGGGCTCGG
P7_IDT10_i7_270	CAAGCAGAAGACGGCATACGAGATGCATCTCGGAGTCTCGTGGGCTCGG
P7_IDT10_i7_271	CAAGCAGAAGACGGCATACGAGATCGAACTCTATGTCTCGTGGGCTCGG
P7_IDT10_i7_272	CAAGCAGAAGACGGCATACGAGATGAAGGAATGCGTCTCGTGGGCTCGG
P7_IDT10_i7_273	CAAGCAGAAGACGGCATACGAGATCCGCACGATTGTCTCGTGGGCTCGG
P7_IDT10_i7_274	CAAGCAGAAGACGGCATACGAGATTGCTCCGGTAGTCTCGTGGGCTCGG
P7_IDT10_i7_275	CAAGCAGAAGACGGCATACGAGATGACTGGTGCTGTCTCGTGGGCTCGG
P7_IDT10_i7_276	CAAGCAGAAGACGGCATACGAGATAGTCTAGGTAGTCTCGTGGGCTCGG
P7_IDT10_i7_277	CAAGCAGAAGACGGCATACGAGATCTGCAGTCTGGTCTCGTGGGCTCGG
P7_IDT10_i7_278	CAAGCAGAAGACGGCATACGAGATAGGCACTAACGTCTCGTGGGCTCGG
P7_IDT10_i7_279	CAAGCAGAAGACGGCATACGAGATTCTTATTGCGGTCTCGTGGGCTCGG
P7_IDT10_i7_280	CAAGCAGAAGACGGCATACGAGATAACAGACCGAGTCTCGTGGGCTCGG
P7_IDT10_i7_281	CAAGCAGAAGACGGCATACGAGATGCTCGTCTAGGTCTCGTGGGCTCGG
P7_IDT10_i7_282	CAAGCAGAAGACGGCATACGAGATCGAGTATTACGTCTCGTGGGCTCGG
P7_IDT10_i7_283	CAAGCAGAAGACGGCATACGAGATGCTAAGAATCGTCTCGTGGGCTCGG
P7_IDT10_i7_284	CAAGCAGAAGACGGCATACGAGATCGCGATCACAGTCTCGTGGGCTCGG
P7_IDT10_i7_285	CAAGCAGAAGACGGCATACGAGATGTCTCTCGATGTCTCGTGGGCTCGG
P7_IDT10_i7_286	CAAGCAGAAGACGGCATACGAGATATACGTTCAGGTCTCGTGGGCTCGG
P7_IDT10_i7_287	CAAGCAGAAGACGGCATACGAGATAAGTCTAGTGGTCTCGTGGGCTCGG
P7_IDT10_i7_288	CAAGCAGAAGACGGCATACGAGATATAGGCGACGGTCTCGTGGGCTCGG
P7_IDT10_i7_289	CAAGCAGAAGACGGCATACGAGATTGTATGGTTGGTCTCGTGGGCTCGG
P7_IDT10_i7_290	CAAGCAGAAGACGGCATACGAGATAACGGCCTACGTCTCGTGGGCTCGG
P7_IDT10_i7_291	CAAGCAGAAGACGGCATACGAGATGATCAATCCGGTCTCGTGGGCTCGG
P7_IDT10_i7_292	CAAGCAGAAGACGGCATACGAGATTCTTGCCAGTGTCTCGTGGGCTCGG
P7_IDT10_i7_293	CAAGCAGAAGACGGCATACGAGATAGGTTCTTGTGTCTCGTGGGCTCGG
P7_IDT10_i7_294	CAAGCAGAAGACGGCATACGAGATCACATACTCTGTCTCGTGGGCTCGG
P7_IDT10_i7_295	CAAGCAGAAGACGGCATACGAGATCGATCTAAGTGTCTCGTGGGCTCGG
P7_IDT10_i7_296	CAAGCAGAAGACGGCATACGAGATCTTGTTGATCGTCTCGTGGGCTCGG
P7_IDT10_i7_297	CAAGCAGAAGACGGCATACGAGATGTCCGAAGGTGTCTCGTGGGCTCGG
P7_IDT10_i7_298	CAAGCAGAAGACGGCATACGAGATCGACATGATAGTCTCGTGGGCTCGG
P7_IDT10_i7_299	CAAGCAGAAGACGGCATACGAGATTTACTAGACGGTCTCGTGGGCTCGG
P7_IDT10_i7_300	CAAGCAGAAGACGGCATACGAGATCCACCTAAGAGTCTCGTGGGCTCGG
P7_IDT10_i7_301	CAAGCAGAAGACGGCATACGAGATCCAACGTCGAGTCTCGTGGGCTCGG
P7_IDT10_i7_302	CAAGCAGAAGACGGCATACGAGATTCGTACTCTTGTCTCGTGGGCTCGG
P7_IDT10_i7_303	CAAGCAGAAGACGGCATACGAGATACTTCTCGTGGTCTCGTGGGCTCGG
P7_IDT10_i7_304	CAAGCAGAAGACGGCATACGAGATGCTAATTGTCGTCTCGTGGGCTCGG
P7_IDT10_i7_305	CAAGCAGAAGACGGCATACGAGATGCCGGTAGAAGTCTCGTGGGCTCGG
P7_IDT10_i7_306	CAAGCAGAAGACGGCATACGAGATATACTCTCACGTCTCGTGGGCTCGG
P7_IDT10_i7_307	CAAGCAGAAGACGGCATACGAGATTATTCTCCAGGTCTCGTGGGCTCGG
P7_IDT10_i7_308	CAAGCAGAAGACGGCATACGAGATCCTCTTGTCAGTCTCGTGGGCTCGG
P7_IDT10_i7_309	CAAGCAGAAGACGGCATACGAGATAGAGCGAACAGTCTCGTGGGCTCGG
P7_IDT10_i7_310	CAAGCAGAAGACGGCATACGAGATCCGAATACCTGTCTCGTGGGCTCGG
P7_IDT10_i7_311	CAAGCAGAAGACGGCATACGAGATTGTAGGCCGTGTCTCGTGGGCTCGG
P7_IDT10_i7_312	CAAGCAGAAGACGGCATACGAGATCTCTTACGTGGTCTCGTGGGCTCGG
P7_IDT10_i7_313	CAAGCAGAAGACGGCATACGAGATGAGTTCGATTGTCTCGTGGGCTCGG
P7_IDT10_i7_314	CAAGCAGAAGACGGCATACGAGATTCTCCAGCCTGTCTCGTGGGCTCGG
P7_IDT10_i7_315	CAAGCAGAAGACGGCATACGAGATGCGTGGCTTAGTCTCGTGGGCTCGG
P7_IDT10_i7_316	CAAGCAGAAGACGGCATACGAGATCTCTGATTGAGTCTCGTGGGCTCGG
P7_IDT10_i7_317	CAAGCAGAAGACGGCATACGAGATGCCTTATGTTGTCTCGTGGGCTCGG
P7_IDT10_i7_318	CAAGCAGAAGACGGCATACGAGATCGCATTGCAAGTCTCGTGGGCTCGG
P7_IDT10_i7_319	CAAGCAGAAGACGGCATACGAGATAAGGCCGGTTGTCTCGTGGGCTCGG
P7_IDT10_i7_320	CAAGCAGAAGACGGCATACGAGATAGCGATAATGGTCTCGTGGGCTCGG
P7_IDT10_i7_321	CAAGCAGAAGACGGCATACGAGATTAGCTCAATGGTCTCGTGGGCTCGG
P7_IDT10_i7_322	CAAGCAGAAGACGGCATACGAGATGATTCCGAAGGTCTCGTGGGCTCGG
P7_IDT10_i7_323	CAAGCAGAAGACGGCATACGAGATTAGTGTGGTTGTCTCGTGGGCTCGG
P7_IDT10_i7_324	CAAGCAGAAGACGGCATACGAGATTCCGCTGTACGTCTCGTGGGCTCGG
P7_IDT10_i7_325	CAAGCAGAAGACGGCATACGAGATCTGTTGAAGTGTCTCGTGGGCTCGG
P7_IDT10_i7_326	CAAGCAGAAGACGGCATACGAGATCTATTGTCCAGTCTCGTGGGCTCGG
P7_IDT10_i7_327	CAAGCAGAAGACGGCATACGAGATATCCGTGTGAGTCTCGTGGGCTCGG
P7_IDT10_i7_328	CAAGCAGAAGACGGCATACGAGATACCGTATCCTGTCTCGTGGGCTCGG
P7_IDT10_i7_329	CAAGCAGAAGACGGCATACGAGATGACCTGTAGCGTCTCGTGGGCTCGG
P7_IDT10_i7_330	CAAGCAGAAGACGGCATACGAGATGTTACTTGGCGTCTCGTGGGCTCGG
P7_IDT10_i7_331	CAAGCAGAAGACGGCATACGAGATGCCTTCACAAGTCTCGTGGGCTCGG
P7_IDT10_i7_332	CAAGCAGAAGACGGCATACGAGATAGGAGTCGACGTCTCGTGGGCTCGG
P7_IDT10_i7_333	CAAGCAGAAGACGGCATACGAGATACAAGCTCAGGTCTCGTGGGCTCGG
P7_IDT10_i7_334	CAAGCAGAAGACGGCATACGAGATATGACAGAGGGTCTCGTGGGCTCGG
P7_IDT10_i7_335	CAAGCAGAAGACGGCATACGAGATTTACATCTGCGTCTCGTGGGCTCGG
P7_IDT10_i7_336	CAAGCAGAAGACGGCATACGAGATAGATGATGAGGTCTCGTGGGCTCGG
P7_IDT10_i7_337	CAAGCAGAAGACGGCATACGAGATTGCGAACTCGGTCTCGTGGGCTCGG
P7_IDT10_i7_338	CAAGCAGAAGACGGCATACGAGATGCACGTAGGAGTCTCGTGGGCTCGG
P7_IDT10_i7_339	CAAGCAGAAGACGGCATACGAGATGTTATCGTGGGTCTCGTGGGCTCGG
P7_IDT10_i7_340	CAAGCAGAAGACGGCATACGAGATTCTTCGCAAGGTCTCGTGGGCTCGG
P7_IDT10_i7_341	CAAGCAGAAGACGGCATACGAGATGTTCGTGCCAGTCTCGTGGGCTCGG
P7_IDT10_i7_342	CAAGCAGAAGACGGCATACGAGATAGATGTCGTTGTCTCGTGGGCTCGG
P7_IDT10_i7_343	CAAGCAGAAGACGGCATACGAGATTCCATCTCGCGTCTCGTGGGCTCGG
P7_IDT10_i7_344	CAAGCAGAAGACGGCATACGAGATACGCGATGACGTCTCGTGGGCTCGG
P7_IDT10_i7_345	CAAGCAGAAGACGGCATACGAGATTGCTACCACTGTCTCGTGGGCTCGG
P7_IDT10_i7_346	CAAGCAGAAGACGGCATACGAGATGAACTGGATAGTCTCGTGGGCTCGG
P7_IDT10_i7_347	CAAGCAGAAGACGGCATACGAGATTACGTCGACTGTCTCGTGGGCTCGG
P7_IDT10_i7_348	CAAGCAGAAGACGGCATACGAGATTGTGAACGAAGTCTCGTGGGCTCGG
P7_IDT10_i7_349	CAAGCAGAAGACGGCATACGAGATCCGCATTGTCGTCTCGTGGGCTCGG
P7_IDT10_i7_350	CAAGCAGAAGACGGCATACGAGATAATGCCACTTGTCTCGTGGGCTCGG
P7_IDT10_i7_351	CAAGCAGAAGACGGCATACGAGATCTCAGGTTGCGTCTCGTGGGCTCGG
P7_IDT10_i7_352	CAAGCAGAAGACGGCATACGAGATGTCCGGTTCTGTCTCGTGGGCTCGG
P7_IDT10_i7_353	CAAGCAGAAGACGGCATACGAGATCAACAGTGTGGTCTCGTGGGCTCGG
P7_IDT10_i7_354	CAAGCAGAAGACGGCATACGAGATGCAGAATGAGGTCTCGTGGGCTCGG
P7_IDT10_i7_355	CAAGCAGAAGACGGCATACGAGATAGTCACTGTTGTCTCGTGGGCTCGG
P7_IDT10_i7_356	CAAGCAGAAGACGGCATACGAGATATCCAAGTGGGTCTCGTGGGCTCGG
P7_IDT10_i7_357	CAAGCAGAAGACGGCATACGAGATACCAGTCTGAGTCTCGTGGGCTCGG
P7_IDT10_i7_358	CAAGCAGAAGACGGCATACGAGATTTGGCTATGCGTCTCGTGGGCTCGG
P7_IDT10_i7_359	CAAGCAGAAGACGGCATACGAGATCGATGCACGTGTCTCGTGGGCTCGG
P7_IDT10_i7_360	CAAGCAGAAGACGGCATACGAGATTCTGCATCGCGTCTCGTGGGCTCGG
P7_IDT10_i7_361	CAAGCAGAAGACGGCATACGAGATTCGATAGCACGTCTCGTGGGCTCGG
P7_IDT10_i7_362	CAAGCAGAAGACGGCATACGAGATTGTAGGTTCTGTCTCGTGGGCTCGG
P7_IDT10_i7_363	CAAGCAGAAGACGGCATACGAGATGATACACCATGTCTCGTGGGCTCGG
P7_IDT10_i7_364	CAAGCAGAAGACGGCATACGAGATGAATTCTGAGGTCTCGTGGGCTCGG
P7_IDT10_i7_365	CAAGCAGAAGACGGCATACGAGATCTGCATCATAGTCTCGTGGGCTCGG
P7_IDT10_i7_366	CAAGCAGAAGACGGCATACGAGATCTACCTCCACGTCTCGTGGGCTCGG
P7_IDT10_i7_367	CAAGCAGAAGACGGCATACGAGATTCGTGCCTCTGTCTCGTGGGCTCGG
P7_IDT10_i7_368	CAAGCAGAAGACGGCATACGAGATTTGGAGCCAAGTCTCGTGGGCTCGG
P7_IDT10_i7_369	CAAGCAGAAGACGGCATACGAGATACGCACTTAAGTCTCGTGGGCTCGG
P7_IDT10_i7_370	CAAGCAGAAGACGGCATACGAGATAGGTCTCCGAGTCTCGTGGGCTCGG
P7_IDT10_i7_371	CAAGCAGAAGACGGCATACGAGATCTTCGCTGGAGTCTCGTGGGCTCGG
P7_IDT10_i7_372	CAAGCAGAAGACGGCATACGAGATCTCTTAGTACGTCTCGTGGGCTCGG
P7_IDT10_i7_373	CAAGCAGAAGACGGCATACGAGATTCGAGAAGACGTCTCGTGGGCTCGG
P7_IDT10_i7_374	CAAGCAGAAGACGGCATACGAGATCTCTGTGTATGTCTCGTGGGCTCGG
P7_IDT10_i7_375	CAAGCAGAAGACGGCATACGAGATCCATAGACCTGTCTCGTGGGCTCGG
P7_IDT10_i7_376	CAAGCAGAAGACGGCATACGAGATTCAATGAGGTGTCTCGTGGGCTCGG
P7_IDT10_i7_377	CAAGCAGAAGACGGCATACGAGATTTCTGCCACGGTCTCGTGGGCTCGG
P7_IDT10_i7_378	CAAGCAGAAGACGGCATACGAGATCTACCTGTTGGTCTCGTGGGCTCGG
P7_IDT10_i7_379	CAAGCAGAAGACGGCATACGAGATTGTGGAATCAGTCTCGTGGGCTCGG
P7_IDT10_i7_380	CAAGCAGAAGACGGCATACGAGATGATCGCCTTAGTCTCGTGGGCTCGG
P7_IDT10_i7_381	CAAGCAGAAGACGGCATACGAGATATCCTGGATTGTCTCGTGGGCTCGG
P7_IDT10_i7_382	CAAGCAGAAGACGGCATACGAGATACGGTACCTTGTCTCGTGGGCTCGG
P7_IDT10_i7_383	CAAGCAGAAGACGGCATACGAGATTCATTGTCGTGTCTCGTGGGCTCGG
P7_IDT10_i7_384	CAAGCAGAAGACGGCATACGAGATGCAGAACGCAGTCTCGTGGGCTCGG

## Sheet: Oligo-dT primers_384
Name	Sequence									(index)
Oligo-dT primers_IDT10_i7_3457	ACGACGCTCTTCCGATCTNNNNNNNNTTGGTCGCTCTTTTTTTTTTTTTTTTTTTTTTTTTTTTTTVN									TTGGTCGCTC
Oligo-dT primers_IDT10_i7_3458	ACGACGCTCTTCCGATCTNNNNNNNNAACGCGGTAGTTTTTTTTTTTTTTTTTTTTTTTTTTTTTTVN									AACGCGGTAG
Oligo-dT primers_IDT10_i7_3459	ACGACGCTCTTCCGATCTNNNNNNNNCTGATCTTGTTTTTTTTTTTTTTTTTTTTTTTTTTTTTTTVN									CTGATCTTGT
Oligo-dT primers_IDT10_i7_3460	ACGACGCTCTTCCGATCTNNNNNNNNCATGCAGAGTTTTTTTTTTTTTTTTTTTTTTTTTTTTTTTVN									CATGCAGAGT
Oligo-dT primers_IDT10_i7_3461	ACGACGCTCTTCCGATCTNNNNNNNNGTTAGCACAATTTTTTTTTTTTTTTTTTTTTTTTTTTTTTVN									GTTAGCACAA
Oligo-dT primers_IDT10_i7_3462	ACGACGCTCTTCCGATCTNNNNNNNNCTCTAGCCGTTTTTTTTTTTTTTTTTTTTTTTTTTTTTTTVN									CTCTAGCCGT
Oligo-dT primers_IDT10_i7_3463	ACGACGCTCTTCCGATCTNNNNNNNNGACGATAGTGTTTTTTTTTTTTTTTTTTTTTTTTTTTTTTVN									GACGATAGTG
Oligo-dT primers_IDT10_i7_3464	ACGACGCTCTTCCGATCTNNNNNNNNTCTTCCGATGTTTTTTTTTTTTTTTTTTTTTTTTTTTTTTVN									TCTTCCGATG
Oligo-dT primers_IDT10_i7_3465	ACGACGCTCTTCCGATCTNNNNNNNNTATCCGATCTTTTTTTTTTTTTTTTTTTTTTTTTTTTTTTVN									TATCCGATCT
Oligo-dT primers_IDT10_i7_3466	ACGACGCTCTTCCGATCTNNNNNNNNCCGTGAGAACTTTTTTTTTTTTTTTTTTTTTTTTTTTTTTVN									CCGTGAGAAC
Oligo-dT primers_IDT10_i7_3467	ACGACGCTCTTCCGATCTNNNNNNNNAGTCAGAAGGTTTTTTTTTTTTTTTTTTTTTTTTTTTTTTVN									AGTCAGAAGG
Oligo-dT primers_IDT10_i7_3468	ACGACGCTCTTCCGATCTNNNNNNNNTGGTGCCAACTTTTTTTTTTTTTTTTTTTTTTTTTTTTTTVN									TGGTGCCAAC
Oligo-dT primers_IDT10_i7_3469	ACGACGCTCTTCCGATCTNNNNNNNNCGCTCTAGATTTTTTTTTTTTTTTTTTTTTTTTTTTTTTTVN									CGCTCTAGAT
Oligo-dT primers_IDT10_i7_3470	ACGACGCTCTTCCGATCTNNNNNNNNGTTCTATGTCTTTTTTTTTTTTTTTTTTTTTTTTTTTTTTVN									GTTCTATGTC
Oligo-dT primers_IDT10_i7_3471	ACGACGCTCTTCCGATCTNNNNNNNNAAGGTTACTCTTTTTTTTTTTTTTTTTTTTTTTTTTTTTTVN									AAGGTTACTC
Oligo-dT primers_IDT10_i7_3472	ACGACGCTCTTCCGATCTNNNNNNNNACCTGTCGCTTTTTTTTTTTTTTTTTTTTTTTTTTTTTTTVN									ACCTGTCGCT
Oligo-dT primers_IDT10_i7_3473	ACGACGCTCTTCCGATCTNNNNNNNNGTCTGATCCGTTTTTTTTTTTTTTTTTTTTTTTTTTTTTTVN									GTCTGATCCG
Oligo-dT primers_IDT10_i7_3474	ACGACGCTCTTCCGATCTNNNNNNNNACGTGGAATTTTTTTTTTTTTTTTTTTTTTTTTTTTTTTTVN									ACGTGGAATT
Oligo-dT primers_IDT10_i7_3475	ACGACGCTCTTCCGATCTNNNNNNNNATCGCGTCACTTTTTTTTTTTTTTTTTTTTTTTTTTTTTTVN									ATCGCGTCAC
Oligo-dT primers_IDT10_i7_3476	ACGACGCTCTTCCGATCTNNNNNNNNAGGCCAGTTGTTTTTTTTTTTTTTTTTTTTTTTTTTTTTTVN									AGGCCAGTTG
Oligo-dT primers_IDT10_i7_3477	ACGACGCTCTTCCGATCTNNNNNNNNACAGAGACCGTTTTTTTTTTTTTTTTTTTTTTTTTTTTTTVN									ACAGAGACCG
Oligo-dT primers_IDT10_i7_3478	ACGACGCTCTTCCGATCTNNNNNNNNGCAATTGTGGTTTTTTTTTTTTTTTTTTTTTTTTTTTTTTVN									GCAATTGTGG
Oligo-dT primers_IDT10_i7_3479	ACGACGCTCTTCCGATCTNNNNNNNNAGTGTACGGTTTTTTTTTTTTTTTTTTTTTTTTTTTTTTTVN									AGTGTACGGT
Oligo-dT primers_IDT10_i7_3480	ACGACGCTCTTCCGATCTNNNNNNNNTTAAGCACCGTTTTTTTTTTTTTTTTTTTTTTTTTTTTTTVN									TTAAGCACCG
Oligo-dT primers_IDT10_i7_3481	ACGACGCTCTTCCGATCTNNNNNNNNTCTTCGTGTATTTTTTTTTTTTTTTTTTTTTTTTTTTTTTVN									TCTTCGTGTA
Oligo-dT primers_IDT10_i7_3482	ACGACGCTCTTCCGATCTNNNNNNNNCAGTCAGTTGTTTTTTTTTTTTTTTTTTTTTTTTTTTTTTVN									CAGTCAGTTG
Oligo-dT primers_IDT10_i7_3483	ACGACGCTCTTCCGATCTNNNNNNNNTGGTTCCTGGTTTTTTTTTTTTTTTTTTTTTTTTTTTTTTVN									TGGTTCCTGG
Oligo-dT primers_IDT10_i7_3484	ACGACGCTCTTCCGATCTNNNNNNNNTCGATTACGCTTTTTTTTTTTTTTTTTTTTTTTTTTTTTTVN									TCGATTACGC
Oligo-dT primers_IDT10_i7_3485	ACGACGCTCTTCCGATCTNNNNNNNNAATCTCGGTTTTTTTTTTTTTTTTTTTTTTTTTTTTTTTTVN									AATCTCGGTT
Oligo-dT primers_IDT10_i7_3486	ACGACGCTCTTCCGATCTNNNNNNNNATCGCAGTGTTTTTTTTTTTTTTTTTTTTTTTTTTTTTTTVN									ATCGCAGTGT
Oligo-dT primers_IDT10_i7_3487	ACGACGCTCTTCCGATCTNNNNNNNNTTGAAGCGGTTTTTTTTTTTTTTTTTTTTTTTTTTTTTTTVN									TTGAAGCGGT
Oligo-dT primers_IDT10_i7_3488	ACGACGCTCTTCCGATCTNNNNNNNNTGCATTGGTTTTTTTTTTTTTTTTTTTTTTTTTTTTTTTTVN									TGCATTGGTT
Oligo-dT primers_IDT10_i7_3489	ACGACGCTCTTCCGATCTNNNNNNNNTCCTACCATATTTTTTTTTTTTTTTTTTTTTTTTTTTTTTVN									TCCTACCATA
Oligo-dT primers_IDT10_i7_3490	ACGACGCTCTTCCGATCTNNNNNNNNGTTCATTGCGTTTTTTTTTTTTTTTTTTTTTTTTTTTTTTVN									GTTCATTGCG
Oligo-dT primers_IDT10_i7_3491	ACGACGCTCTTCCGATCTNNNNNNNNAGAACAATCGTTTTTTTTTTTTTTTTTTTTTTTTTTTTTTVN									AGAACAATCG
Oligo-dT primers_IDT10_i7_3492	ACGACGCTCTTCCGATCTNNNNNNNNTTGTTGAGTGTTTTTTTTTTTTTTTTTTTTTTTTTTTTTTVN									TTGTTGAGTG
Oligo-dT primers_IDT10_i7_3493	ACGACGCTCTTCCGATCTNNNNNNNNCTGATTAGTGTTTTTTTTTTTTTTTTTTTTTTTTTTTTTTVN									CTGATTAGTG
Oligo-dT primers_IDT10_i7_3494	ACGACGCTCTTCCGATCTNNNNNNNNCCATGGAACATTTTTTTTTTTTTTTTTTTTTTTTTTTTTTVN									CCATGGAACA
Oligo-dT primers_IDT10_i7_3495	ACGACGCTCTTCCGATCTNNNNNNNNTGAGCTACGTTTTTTTTTTTTTTTTTTTTTTTTTTTTTTTVN									TGAGCTACGT
Oligo-dT primers_IDT10_i7_3496	ACGACGCTCTTCCGATCTNNNNNNNNTGGTGTTGACTTTTTTTTTTTTTTTTTTTTTTTTTTTTTTVN									TGGTGTTGAC
Oligo-dT primers_IDT10_i7_3497	ACGACGCTCTTCCGATCTNNNNNNNNCCGACAAGGATTTTTTTTTTTTTTTTTTTTTTTTTTTTTTVN									CCGACAAGGA
Oligo-dT primers_IDT10_i7_3498	ACGACGCTCTTCCGATCTNNNNNNNNACACTCTACTTTTTTTTTTTTTTTTTTTTTTTTTTTTTTTVN									ACACTCTACT
Oligo-dT primers_IDT10_i7_3499	ACGACGCTCTTCCGATCTNNNNNNNNGTCTTGGAATTTTTTTTTTTTTTTTTTTTTTTTTTTTTTTVN									GTCTTGGAAT
Oligo-dT primers_IDT10_i7_3500	ACGACGCTCTTCCGATCTNNNNNNNNCCTGACTCTTTTTTTTTTTTTTTTTTTTTTTTTTTTTTTTVN									CCTGACTCTT
Oligo-dT primers_IDT10_i7_3501	ACGACGCTCTTCCGATCTNNNNNNNNAATGACGCGGTTTTTTTTTTTTTTTTTTTTTTTTTTTTTTVN									AATGACGCGG
Oligo-dT primers_IDT10_i7_3502	ACGACGCTCTTCCGATCTNNNNNNNNCATGCCTGACTTTTTTTTTTTTTTTTTTTTTTTTTTTTTTVN									CATGCCTGAC
Oligo-dT primers_IDT10_i7_3503	ACGACGCTCTTCCGATCTNNNNNNNNTAGGTGCTATTTTTTTTTTTTTTTTTTTTTTTTTTTTTTTVN									TAGGTGCTAT
Oligo-dT primers_IDT10_i7_3504	ACGACGCTCTTCCGATCTNNNNNNNNCCGGATTATGTTTTTTTTTTTTTTTTTTTTTTTTTTTTTTVN									CCGGATTATG
Oligo-dT primers_IDT10_i7_3505	ACGACGCTCTTCCGATCTNNNNNNNNTAAGCCTCTATTTTTTTTTTTTTTTTTTTTTTTTTTTTTTVN									TAAGCCTCTA
Oligo-dT primers_IDT10_i7_3506	ACGACGCTCTTCCGATCTNNNNNNNNTACACGCCTCTTTTTTTTTTTTTTTTTTTTTTTTTTTTTTVN									TACACGCCTC
Oligo-dT primers_IDT10_i7_3507	ACGACGCTCTTCCGATCTNNNNNNNNCGTATCGATTTTTTTTTTTTTTTTTTTTTTTTTTTTTTTTVN									CGTATCGATT
Oligo-dT primers_IDT10_i7_3508	ACGACGCTCTTCCGATCTNNNNNNNNCTTCTTGCGTTTTTTTTTTTTTTTTTTTTTTTTTTTTTTTVN									CTTCTTGCGT
Oligo-dT primers_IDT10_i7_3509	ACGACGCTCTTCCGATCTNNNNNNNNTGCCGTTAGCTTTTTTTTTTTTTTTTTTTTTTTTTTTTTTVN									TGCCGTTAGC
Oligo-dT primers_IDT10_i7_3510	ACGACGCTCTTCCGATCTNNNNNNNNTCGTCAGTACTTTTTTTTTTTTTTTTTTTTTTTTTTTTTTVN									TCGTCAGTAC
Oligo-dT primers_IDT10_i7_3511	ACGACGCTCTTCCGATCTNNNNNNNNTGCGTGATGATTTTTTTTTTTTTTTTTTTTTTTTTTTTTTVN									TGCGTGATGA
Oligo-dT primers_IDT10_i7_3512	ACGACGCTCTTCCGATCTNNNNNNNNTTATGCAGGATTTTTTTTTTTTTTTTTTTTTTTTTTTTTTVN									TTATGCAGGA
Oligo-dT primers_IDT10_i7_3513	ACGACGCTCTTCCGATCTNNNNNNNNAACCACGTCATTTTTTTTTTTTTTTTTTTTTTTTTTTTTTVN									AACCACGTCA
Oligo-dT primers_IDT10_i7_3514	ACGACGCTCTTCCGATCTNNNNNNNNCTTCTGATCGTTTTTTTTTTTTTTTTTTTTTTTTTTTTTTVN									CTTCTGATCG
Oligo-dT primers_IDT10_i7_3515	ACGACGCTCTTCCGATCTNNNNNNNNGAGTCCTGTGTTTTTTTTTTTTTTTTTTTTTTTTTTTTTTVN									GAGTCCTGTG
Oligo-dT primers_IDT10_i7_3516	ACGACGCTCTTCCGATCTNNNNNNNNGCGTGAGCATTTTTTTTTTTTTTTTTTTTTTTTTTTTTTTVN									GCGTGAGCAT
Oligo-dT primers_IDT10_i7_3517	ACGACGCTCTTCCGATCTNNNNNNNNCAATCTGTGTTTTTTTTTTTTTTTTTTTTTTTTTTTTTTTVN									CAATCTGTGT
Oligo-dT primers_IDT10_i7_3518	ACGACGCTCTTCCGATCTNNNNNNNNCCTCTGCTGATTTTTTTTTTTTTTTTTTTTTTTTTTTTTTVN									CCTCTGCTGA
Oligo-dT primers_IDT10_i7_3519	ACGACGCTCTTCCGATCTNNNNNNNNCGTCGGTAAGTTTTTTTTTTTTTTTTTTTTTTTTTTTTTTVN									CGTCGGTAAG
Oligo-dT primers_IDT10_i7_3520	ACGACGCTCTTCCGATCTNNNNNNNNACTTCACATCTTTTTTTTTTTTTTTTTTTTTTTTTTTTTTVN									ACTTCACATC
Oligo-dT primers_IDT10_i7_3521	ACGACGCTCTTCCGATCTNNNNNNNNCGAGTTGCTTTTTTTTTTTTTTTTTTTTTTTTTTTTTTTTVN									CGAGTTGCTT
Oligo-dT primers_IDT10_i7_3522	ACGACGCTCTTCCGATCTNNNNNNNNTGTTCAGATCTTTTTTTTTTTTTTTTTTTTTTTTTTTTTTVN									TGTTCAGATC
Oligo-dT primers_IDT10_i7_3523	ACGACGCTCTTCCGATCTNNNNNNNNCGAGACTTCATTTTTTTTTTTTTTTTTTTTTTTTTTTTTTVN									CGAGACTTCA
Oligo-dT primers_IDT10_i7_3524	ACGACGCTCTTCCGATCTNNNNNNNNGTTAGCTTAGTTTTTTTTTTTTTTTTTTTTTTTTTTTTTTVN									GTTAGCTTAG
Oligo-dT primers_IDT10_i7_3525	ACGACGCTCTTCCGATCTNNNNNNNNGACTCTGGTTTTTTTTTTTTTTTTTTTTTTTTTTTTTTTTVN									GACTCTGGTT
Oligo-dT primers_IDT10_i7_3526	ACGACGCTCTTCCGATCTNNNNNNNNTTACGAACGATTTTTTTTTTTTTTTTTTTTTTTTTTTTTTVN									TTACGAACGA
Oligo-dT primers_IDT10_i7_3527	ACGACGCTCTTCCGATCTNNNNNNNNCAACTGTCATTTTTTTTTTTTTTTTTTTTTTTTTTTTTTTVN									CAACTGTCAT
Oligo-dT primers_IDT10_i7_3528	ACGACGCTCTTCCGATCTNNNNNNNNACGAACCTTATTTTTTTTTTTTTTTTTTTTTTTTTTTTTTVN									ACGAACCTTA
Oligo-dT primers_IDT10_i7_3529	ACGACGCTCTTCCGATCTNNNNNNNNTCAATCCGCGTTTTTTTTTTTTTTTTTTTTTTTTTTTTTTVN									TCAATCCGCG
Oligo-dT primers_IDT10_i7_3530	ACGACGCTCTTCCGATCTNNNNNNNNTCTCACTCTATTTTTTTTTTTTTTTTTTTTTTTTTTTTTTVN									TCTCACTCTA
Oligo-dT primers_IDT10_i7_3531	ACGACGCTCTTCCGATCTNNNNNNNNAGATGTGCGCTTTTTTTTTTTTTTTTTTTTTTTTTTTTTTVN									AGATGTGCGC
Oligo-dT primers_IDT10_i7_3532	ACGACGCTCTTCCGATCTNNNNNNNNACTTGCGTGTTTTTTTTTTTTTTTTTTTTTTTTTTTTTTTVN									ACTTGCGTGT
Oligo-dT primers_IDT10_i7_3533	ACGACGCTCTTCCGATCTNNNNNNNNAATCTGTTGGTTTTTTTTTTTTTTTTTTTTTTTTTTTTTTVN									AATCTGTTGG
Oligo-dT primers_IDT10_i7_3534	ACGACGCTCTTCCGATCTNNNNNNNNTCCATACAACTTTTTTTTTTTTTTTTTTTTTTTTTTTTTTVN									TCCATACAAC
Oligo-dT primers_IDT10_i7_3535	ACGACGCTCTTCCGATCTNNNNNNNNATCTGTGAGGTTTTTTTTTTTTTTTTTTTTTTTTTTTTTTVN									ATCTGTGAGG
Oligo-dT primers_IDT10_i7_3536	ACGACGCTCTTCCGATCTNNNNNNNNTACTCGTAAGTTTTTTTTTTTTTTTTTTTTTTTTTTTTTTVN									TACTCGTAAG
Oligo-dT primers_IDT10_i7_3537	ACGACGCTCTTCCGATCTNNNNNNNNCCGGTCATGATTTTTTTTTTTTTTTTTTTTTTTTTTTTTTVN									CCGGTCATGA
Oligo-dT primers_IDT10_i7_3538	ACGACGCTCTTCCGATCTNNNNNNNNGTCTGCGTAGTTTTTTTTTTTTTTTTTTTTTTTTTTTTTTVN									GTCTGCGTAG
Oligo-dT primers_IDT10_i7_3539	ACGACGCTCTTCCGATCTNNNNNNNNGCAAGGACGTTTTTTTTTTTTTTTTTTTTTTTTTTTTTTTVN									GCAAGGACGT
Oligo-dT primers_IDT10_i7_3540	ACGACGCTCTTCCGATCTNNNNNNNNGATAAGTGTGTTTTTTTTTTTTTTTTTTTTTTTTTTTTTTVN									GATAAGTGTG
Oligo-dT primers_IDT10_i7_3541	ACGACGCTCTTCCGATCTNNNNNNNNGATCACTGGTTTTTTTTTTTTTTTTTTTTTTTTTTTTTTTVN									GATCACTGGT
Oligo-dT primers_IDT10_i7_3542	ACGACGCTCTTCCGATCTNNNNNNNNTTAATCCAGCTTTTTTTTTTTTTTTTTTTTTTTTTTTTTTVN									TTAATCCAGC
Oligo-dT primers_IDT10_i7_3543	ACGACGCTCTTCCGATCTNNNNNNNNTAATCTGCACTTTTTTTTTTTTTTTTTTTTTTTTTTTTTTVN									TAATCTGCAC
Oligo-dT primers_IDT10_i7_3544	ACGACGCTCTTCCGATCTNNNNNNNNGACCGTAGATTTTTTTTTTTTTTTTTTTTTTTTTTTTTTTVN									GACCGTAGAT
Oligo-dT primers_IDT10_i7_3545	ACGACGCTCTTCCGATCTNNNNNNNNAAGCACTGTCTTTTTTTTTTTTTTTTTTTTTTTTTTTTTTVN									AAGCACTGTC
Oligo-dT primers_IDT10_i7_3546	ACGACGCTCTTCCGATCTNNNNNNNNCGGAATTCTTTTTTTTTTTTTTTTTTTTTTTTTTTTTTTTVN									CGGAATTCTT
Oligo-dT primers_IDT10_i7_3547	ACGACGCTCTTCCGATCTNNNNNNNNAGATGGCTTCTTTTTTTTTTTTTTTTTTTTTTTTTTTTTTVN									AGATGGCTTC
Oligo-dT primers_IDT10_i7_3548	ACGACGCTCTTCCGATCTNNNNNNNNCGATACTGAATTTTTTTTTTTTTTTTTTTTTTTTTTTTTTVN									CGATACTGAA
Oligo-dT primers_IDT10_i7_3549	ACGACGCTCTTCCGATCTNNNNNNNNTGTTGTCCATTTTTTTTTTTTTTTTTTTTTTTTTTTTTTTVN									TGTTGTCCAT
Oligo-dT primers_IDT10_i7_3550	ACGACGCTCTTCCGATCTNNNNNNNNAGTCACAACATTTTTTTTTTTTTTTTTTTTTTTTTTTTTTVN									AGTCACAACA
Oligo-dT primers_IDT10_i7_3551	ACGACGCTCTTCCGATCTNNNNNNNNGCCACTGTCTTTTTTTTTTTTTTTTTTTTTTTTTTTTTTTVN									GCCACTGTCT
Oligo-dT primers_IDT10_i7_3552	ACGACGCTCTTCCGATCTNNNNNNNNACCGGTTATATTTTTTTTTTTTTTTTTTTTTTTTTTTTTTVN									ACCGGTTATA
Oligo-dT primers_IDT10_i7_3553	ACGACGCTCTTCCGATCTNNNNNNNNTATCTTCTCGTTTTTTTTTTTTTTTTTTTTTTTTTTTTTTVN									TATCTTCTCG
Oligo-dT primers_IDT10_i7_3554	ACGACGCTCTTCCGATCTNNNNNNNNTGTGGATTAGTTTTTTTTTTTTTTTTTTTTTTTTTTTTTTVN									TGTGGATTAG
Oligo-dT primers_IDT10_i7_3555	ACGACGCTCTTCCGATCTNNNNNNNNGCCAATACATTTTTTTTTTTTTTTTTTTTTTTTTTTTTTTVN									GCCAATACAT
Oligo-dT primers_IDT10_i7_3556	ACGACGCTCTTCCGATCTNNNNNNNNTGGAAGCAGATTTTTTTTTTTTTTTTTTTTTTTTTTTTTTVN									TGGAAGCAGA
Oligo-dT primers_IDT10_i7_3557	ACGACGCTCTTCCGATCTNNNNNNNNAGACGAGTCTTTTTTTTTTTTTTTTTTTTTTTTTTTTTTTVN									AGACGAGTCT
Oligo-dT primers_IDT10_i7_3558	ACGACGCTCTTCCGATCTNNNNNNNNTGCTAGCGGTTTTTTTTTTTTTTTTTTTTTTTTTTTTTTTVN									TGCTAGCGGT
Oligo-dT primers_IDT10_i7_3559	ACGACGCTCTTCCGATCTNNNNNNNNCTCACGAATCTTTTTTTTTTTTTTTTTTTTTTTTTTTTTTVN									CTCACGAATC
Oligo-dT primers_IDT10_i7_3560	ACGACGCTCTTCCGATCTNNNNNNNNGAGGATGGATTTTTTTTTTTTTTTTTTTTTTTTTTTTTTTVN									GAGGATGGAT
Oligo-dT primers_IDT10_i7_3561	ACGACGCTCTTCCGATCTNNNNNNNNTGGTTGGTACTTTTTTTTTTTTTTTTTTTTTTTTTTTTTTVN									TGGTTGGTAC
Oligo-dT primers_IDT10_i7_3562	ACGACGCTCTTCCGATCTNNNNNNNNCCTACAGCGTTTTTTTTTTTTTTTTTTTTTTTTTTTTTTTVN									CCTACAGCGT
Oligo-dT primers_IDT10_i7_3563	ACGACGCTCTTCCGATCTNNNNNNNNCTGCATAGCATTTTTTTTTTTTTTTTTTTTTTTTTTTTTTVN									CTGCATAGCA
Oligo-dT primers_IDT10_i7_3564	ACGACGCTCTTCCGATCTNNNNNNNNACCGGCCTTATTTTTTTTTTTTTTTTTTTTTTTTTTTTTTVN									ACCGGCCTTA
Oligo-dT primers_IDT10_i7_3565	ACGACGCTCTTCCGATCTNNNNNNNNGCATTCGAATTTTTTTTTTTTTTTTTTTTTTTTTTTTTTTVN									GCATTCGAAT
Oligo-dT primers_IDT10_i7_3566	ACGACGCTCTTCCGATCTNNNNNNNNCTCGTGTAGCTTTTTTTTTTTTTTTTTTTTTTTTTTTTTTVN									CTCGTGTAGC
Oligo-dT primers_IDT10_i7_3567	ACGACGCTCTTCCGATCTNNNNNNNNCTTAGCAGGCTTTTTTTTTTTTTTTTTTTTTTTTTTTTTTVN									CTTAGCAGGC
Oligo-dT primers_IDT10_i7_3568	ACGACGCTCTTCCGATCTNNNNNNNNGTTCAGTAGATTTTTTTTTTTTTTTTTTTTTTTTTTTTTTVN									GTTCAGTAGA
Oligo-dT primers_IDT10_i7_3569	ACGACGCTCTTCCGATCTNNNNNNNNGAGCCTGCTTTTTTTTTTTTTTTTTTTTTTTTTTTTTTTTVN									GAGCCTGCTT
Oligo-dT primers_IDT10_i7_3570	ACGACGCTCTTCCGATCTNNNNNNNNGCATAACGGCTTTTTTTTTTTTTTTTTTTTTTTTTTTTTTVN									GCATAACGGC
Oligo-dT primers_IDT10_i7_3571	ACGACGCTCTTCCGATCTNNNNNNNNTGTCACCTTATTTTTTTTTTTTTTTTTTTTTTTTTTTTTTVN									TGTCACCTTA
Oligo-dT primers_IDT10_i7_3572	ACGACGCTCTTCCGATCTNNNNNNNNGTGTTCTGTTTTTTTTTTTTTTTTTTTTTTTTTTTTTTTTVN									GTGTTCTGTT
Oligo-dT primers_IDT10_i7_3573	ACGACGCTCTTCCGATCTNNNNNNNNACATTAGCGGTTTTTTTTTTTTTTTTTTTTTTTTTTTTTTVN									ACATTAGCGG
Oligo-dT primers_IDT10_i7_3574	ACGACGCTCTTCCGATCTNNNNNNNNATTCGTACGGTTTTTTTTTTTTTTTTTTTTTTTTTTTTTTVN									ATTCGTACGG
Oligo-dT primers_IDT10_i7_3575	ACGACGCTCTTCCGATCTNNNNNNNNCCTGTGGTTCTTTTTTTTTTTTTTTTTTTTTTTTTTTTTTVN									CCTGTGGTTC
Oligo-dT primers_IDT10_i7_3576	ACGACGCTCTTCCGATCTNNNNNNNNTGGAACGTAGTTTTTTTTTTTTTTTTTTTTTTTTTTTTTTVN									TGGAACGTAG
Oligo-dT primers_IDT10_i7_3577	ACGACGCTCTTCCGATCTNNNNNNNNATAAGGTGACTTTTTTTTTTTTTTTTTTTTTTTTTTTTTTVN									ATAAGGTGAC
Oligo-dT primers_IDT10_i7_3578	ACGACGCTCTTCCGATCTNNNNNNNNAATGGAAGACTTTTTTTTTTTTTTTTTTTTTTTTTTTTTTVN									AATGGAAGAC
Oligo-dT primers_IDT10_i7_3579	ACGACGCTCTTCCGATCTNNNNNNNNAGTTCTTCCGTTTTTTTTTTTTTTTTTTTTTTTTTTTTTTVN									AGTTCTTCCG
Oligo-dT primers_IDT10_i7_3580	ACGACGCTCTTCCGATCTNNNNNNNNTCACGGATGATTTTTTTTTTTTTTTTTTTTTTTTTTTTTTVN									TCACGGATGA
Oligo-dT primers_IDT10_i7_3581	ACGACGCTCTTCCGATCTNNNNNNNNCCAAGAGGATTTTTTTTTTTTTTTTTTTTTTTTTTTTTTTVN									CCAAGAGGAT
Oligo-dT primers_IDT10_i7_3582	ACGACGCTCTTCCGATCTNNNNNNNNCCTGTCTAGATTTTTTTTTTTTTTTTTTTTTTTTTTTTTTVN									CCTGTCTAGA
Oligo-dT primers_IDT10_i7_3583	ACGACGCTCTTCCGATCTNNNNNNNNGTACTCCGTCTTTTTTTTTTTTTTTTTTTTTTTTTTTTTTVN									GTACTCCGTC
Oligo-dT primers_IDT10_i7_3584	ACGACGCTCTTCCGATCTNNNNNNNNCTGTCTCATTTTTTTTTTTTTTTTTTTTTTTTTTTTTTTTVN									CTGTCTCATT
Oligo-dT primers_IDT10_i7_3585	ACGACGCTCTTCCGATCTNNNNNNNNGAGTAACGTGTTTTTTTTTTTTTTTTTTTTTTTTTTTTTTVN									GAGTAACGTG
Oligo-dT primers_IDT10_i7_3586	ACGACGCTCTTCCGATCTNNNNNNNNCTCCTAATCTTTTTTTTTTTTTTTTTTTTTTTTTTTTTTTVN									CTCCTAATCT
Oligo-dT primers_IDT10_i7_3587	ACGACGCTCTTCCGATCTNNNNNNNNCTGCGTCGAATTTTTTTTTTTTTTTTTTTTTTTTTTTTTTVN									CTGCGTCGAA
Oligo-dT primers_IDT10_i7_3588	ACGACGCTCTTCCGATCTNNNNNNNNCGTACGCCATTTTTTTTTTTTTTTTTTTTTTTTTTTTTTTVN									CGTACGCCAT
Oligo-dT primers_IDT10_i7_3589	ACGACGCTCTTCCGATCTNNNNNNNNTGAAGATGGATTTTTTTTTTTTTTTTTTTTTTTTTTTTTTVN									TGAAGATGGA
Oligo-dT primers_IDT10_i7_3590	ACGACGCTCTTCCGATCTNNNNNNNNACTTGATTGGTTTTTTTTTTTTTTTTTTTTTTTTTTTTTTVN									ACTTGATTGG
Oligo-dT primers_IDT10_i7_3591	ACGACGCTCTTCCGATCTNNNNNNNNCCGTAACCTTTTTTTTTTTTTTTTTTTTTTTTTTTTTTTTVN									CCGTAACCTT
Oligo-dT primers_IDT10_i7_3592	ACGACGCTCTTCCGATCTNNNNNNNNTTCGCCTTAGTTTTTTTTTTTTTTTTTTTTTTTTTTTTTTVN									TTCGCCTTAG
Oligo-dT primers_IDT10_i7_3593	ACGACGCTCTTCCGATCTNNNNNNNNAGTGTGATAGTTTTTTTTTTTTTTTTTTTTTTTTTTTTTTVN									AGTGTGATAG
Oligo-dT primers_IDT10_i7_3594	ACGACGCTCTTCCGATCTNNNNNNNNTCTATCTGACTTTTTTTTTTTTTTTTTTTTTTTTTTTTTTVN									TCTATCTGAC
Oligo-dT primers_IDT10_i7_3595	ACGACGCTCTTCCGATCTNNNNNNNNTTCACTGGCTTTTTTTTTTTTTTTTTTTTTTTTTTTTTTTVN									TTCACTGGCT
Oligo-dT primers_IDT10_i7_3596	ACGACGCTCTTCCGATCTNNNNNNNNATTCCTCTGGTTTTTTTTTTTTTTTTTTTTTTTTTTTTTTVN									ATTCCTCTGG
Oligo-dT primers_IDT10_i7_3597	ACGACGCTCTTCCGATCTNNNNNNNNTGGTCCTCGTTTTTTTTTTTTTTTTTTTTTTTTTTTTTTTVN									TGGTCCTCGT
Oligo-dT primers_IDT10_i7_3598	ACGACGCTCTTCCGATCTNNNNNNNNATGCTGCAGGTTTTTTTTTTTTTTTTTTTTTTTTTTTTTTVN									ATGCTGCAGG
Oligo-dT primers_IDT10_i7_3599	ACGACGCTCTTCCGATCTNNNNNNNNTCGCTCTGCTTTTTTTTTTTTTTTTTTTTTTTTTTTTTTTVN									TCGCTCTGCT
Oligo-dT primers_IDT10_i7_3600	ACGACGCTCTTCCGATCTNNNNNNNNAATTCGGTGGTTTTTTTTTTTTTTTTTTTTTTTTTTTTTTVN									AATTCGGTGG
Oligo-dT primers_IDT10_i7_3601	ACGACGCTCTTCCGATCTNNNNNNNNAGACGCAAGATTTTTTTTTTTTTTTTTTTTTTTTTTTTTTVN									AGACGCAAGA
Oligo-dT primers_IDT10_i7_3602	ACGACGCTCTTCCGATCTNNNNNNNNTCAATTGACGTTTTTTTTTTTTTTTTTTTTTTTTTTTTTTVN									TCAATTGACG
Oligo-dT primers_IDT10_i7_3603	ACGACGCTCTTCCGATCTNNNNNNNNTGCTCATCCGTTTTTTTTTTTTTTTTTTTTTTTTTTTTTTVN									TGCTCATCCG
Oligo-dT primers_IDT10_i7_3604	ACGACGCTCTTCCGATCTNNNNNNNNGAGCTGGAATTTTTTTTTTTTTTTTTTTTTTTTTTTTTTTVN									GAGCTGGAAT
Oligo-dT primers_IDT10_i7_3605	ACGACGCTCTTCCGATCTNNNNNNNNACAGCTCCTGTTTTTTTTTTTTTTTTTTTTTTTTTTTTTTVN									ACAGCTCCTG
Oligo-dT primers_IDT10_i7_3606	ACGACGCTCTTCCGATCTNNNNNNNNCCATCGCATTTTTTTTTTTTTTTTTTTTTTTTTTTTTTTTVN									CCATCGCATT
Oligo-dT primers_IDT10_i7_3607	ACGACGCTCTTCCGATCTNNNNNNNNAATGCTCTAGTTTTTTTTTTTTTTTTTTTTTTTTTTTTTTVN									AATGCTCTAG
Oligo-dT primers_IDT10_i7_3608	ACGACGCTCTTCCGATCTNNNNNNNNTGCAATTGGCTTTTTTTTTTTTTTTTTTTTTTTTTTTTTTVN									TGCAATTGGC
Oligo-dT primers_IDT10_i7_3609	ACGACGCTCTTCCGATCTNNNNNNNNCAGATGTTACTTTTTTTTTTTTTTTTTTTTTTTTTTTTTTVN									CAGATGTTAC
Oligo-dT primers_IDT10_i7_3610	ACGACGCTCTTCCGATCTNNNNNNNNATTCGCCGGTTTTTTTTTTTTTTTTTTTTTTTTTTTTTTTVN									ATTCGCCGGT
Oligo-dT primers_IDT10_i7_3611	ACGACGCTCTTCCGATCTNNNNNNNNATGTTCGCGCTTTTTTTTTTTTTTTTTTTTTTTTTTTTTTVN									ATGTTCGCGC
Oligo-dT primers_IDT10_i7_3612	ACGACGCTCTTCCGATCTNNNNNNNNCCTCCATTCTTTTTTTTTTTTTTTTTTTTTTTTTTTTTTTVN									CCTCCATTCT
Oligo-dT primers_IDT10_i7_3613	ACGACGCTCTTCCGATCTNNNNNNNNTCTTATCCGGTTTTTTTTTTTTTTTTTTTTTTTTTTTTTTVN									TCTTATCCGG
Oligo-dT primers_IDT10_i7_3614	ACGACGCTCTTCCGATCTNNNNNNNNCGTTCAACCGTTTTTTTTTTTTTTTTTTTTTTTTTTTTTTVN									CGTTCAACCG
Oligo-dT primers_IDT10_i7_3615	ACGACGCTCTTCCGATCTNNNNNNNNCCTAGGCGATTTTTTTTTTTTTTTTTTTTTTTTTTTTTTTVN									CCTAGGCGAT
Oligo-dT primers_IDT10_i7_3616	ACGACGCTCTTCCGATCTNNNNNNNNGTGTTCACGTTTTTTTTTTTTTTTTTTTTTTTTTTTTTTTVN									GTGTTCACGT
Oligo-dT primers_IDT10_i7_3617	ACGACGCTCTTCCGATCTNNNNNNNNTCCAACACCGTTTTTTTTTTTTTTTTTTTTTTTTTTTTTTVN									TCCAACACCG
Oligo-dT primers_IDT10_i7_3618	ACGACGCTCTTCCGATCTNNNNNNNNAGTTGTGATCTTTTTTTTTTTTTTTTTTTTTTTTTTTTTTVN									AGTTGTGATC
Oligo-dT primers_IDT10_i7_3619	ACGACGCTCTTCCGATCTNNNNNNNNAAGTGCACCGTTTTTTTTTTTTTTTTTTTTTTTTTTTTTTVN									AAGTGCACCG
Oligo-dT primers_IDT10_i7_3620	ACGACGCTCTTCCGATCTNNNNNNNNCTTACACTGATTTTTTTTTTTTTTTTTTTTTTTTTTTTTTVN									CTTACACTGA
Oligo-dT primers_IDT10_i7_3621	ACGACGCTCTTCCGATCTNNNNNNNNGTTCGAACTCTTTTTTTTTTTTTTTTTTTTTTTTTTTTTTVN									GTTCGAACTC
Oligo-dT primers_IDT10_i7_3622	ACGACGCTCTTCCGATCTNNNNNNNNTGATCAGTCTTTTTTTTTTTTTTTTTTTTTTTTTTTTTTTVN									TGATCAGTCT
Oligo-dT primers_IDT10_i7_3623	ACGACGCTCTTCCGATCTNNNNNNNNAGCGCTACAGTTTTTTTTTTTTTTTTTTTTTTTTTTTTTTVN									AGCGCTACAG
Oligo-dT primers_IDT10_i7_3624	ACGACGCTCTTCCGATCTNNNNNNNNGAGAACTGGATTTTTTTTTTTTTTTTTTTTTTTTTTTTTTVN									GAGAACTGGA
Oligo-dT primers_IDT10_i7_3625	ACGACGCTCTTCCGATCTNNNNNNNNGAAGACTTAGTTTTTTTTTTTTTTTTTTTTTTTTTTTTTTVN									GAAGACTTAG
Oligo-dT primers_IDT10_i7_3626	ACGACGCTCTTCCGATCTNNNNNNNNACAGATCTCATTTTTTTTTTTTTTTTTTTTTTTTTTTTTTVN									ACAGATCTCA
Oligo-dT primers_IDT10_i7_3627	ACGACGCTCTTCCGATCTNNNNNNNNGCCATAGAATTTTTTTTTTTTTTTTTTTTTTTTTTTTTTTVN									GCCATAGAAT
Oligo-dT primers_IDT10_i7_3628	ACGACGCTCTTCCGATCTNNNNNNNNGACGTTACTTTTTTTTTTTTTTTTTTTTTTTTTTTTTTTTVN									GACGTTACTT
Oligo-dT primers_IDT10_i7_3629	ACGACGCTCTTCCGATCTNNNNNNNNAGCATGGCATTTTTTTTTTTTTTTTTTTTTTTTTTTTTTTVN									AGCATGGCAT
Oligo-dT primers_IDT10_i7_3630	ACGACGCTCTTCCGATCTNNNNNNNNTCTCCTGGTTTTTTTTTTTTTTTTTTTTTTTTTTTTTTTTVN									TCTCCTGGTT
Oligo-dT primers_IDT10_i7_3631	ACGACGCTCTTCCGATCTNNNNNNNNTACAACGTGTTTTTTTTTTTTTTTTTTTTTTTTTTTTTTTVN									TACAACGTGT
Oligo-dT primers_IDT10_i7_3632	ACGACGCTCTTCCGATCTNNNNNNNNGATTCCTTACTTTTTTTTTTTTTTTTTTTTTTTTTTTTTTVN									GATTCCTTAC
Oligo-dT primers_IDT10_i7_3633	ACGACGCTCTTCCGATCTNNNNNNNNCGTTGTTGCGTTTTTTTTTTTTTTTTTTTTTTTTTTTTTTVN									CGTTGTTGCG
Oligo-dT primers_IDT10_i7_3634	ACGACGCTCTTCCGATCTNNNNNNNNGCATTATAGGTTTTTTTTTTTTTTTTTTTTTTTTTTTTTTVN									GCATTATAGG
Oligo-dT primers_IDT10_i7_3635	ACGACGCTCTTCCGATCTNNNNNNNNGAACGCGACATTTTTTTTTTTTTTTTTTTTTTTTTTTTTTVN									GAACGCGACA
Oligo-dT primers_IDT10_i7_3636	ACGACGCTCTTCCGATCTNNNNNNNNGAACCTCCTATTTTTTTTTTTTTTTTTTTTTTTTTTTTTTVN									GAACCTCCTA
Oligo-dT primers_IDT10_i7_3637	ACGACGCTCTTCCGATCTNNNNNNNNAGAGCTCTACTTTTTTTTTTTTTTTTTTTTTTTTTTTTTTVN									AGAGCTCTAC
Oligo-dT primers_IDT10_i7_3638	ACGACGCTCTTCCGATCTNNNNNNNNAGAAGGTACTTTTTTTTTTTTTTTTTTTTTTTTTTTTTTTVN									AGAAGGTACT
Oligo-dT primers_IDT10_i7_3639	ACGACGCTCTTCCGATCTNNNNNNNNGCAGCGTTAGTTTTTTTTTTTTTTTTTTTTTTTTTTTTTTVN									GCAGCGTTAG
Oligo-dT primers_IDT10_i7_3640	ACGACGCTCTTCCGATCTNNNNNNNNTAACCAGATCTTTTTTTTTTTTTTTTTTTTTTTTTTTTTTVN									TAACCAGATC
Oligo-dT primers_IDT10_i7_3641	ACGACGCTCTTCCGATCTNNNNNNNNTTCCGGCTGTTTTTTTTTTTTTTTTTTTTTTTTTTTTTTTVN									TTCCGGCTGT
Oligo-dT primers_IDT10_i7_3642	ACGACGCTCTTCCGATCTNNNNNNNNTTGTCTCTACTTTTTTTTTTTTTTTTTTTTTTTTTTTTTTVN									TTGTCTCTAC
Oligo-dT primers_IDT10_i7_3643	ACGACGCTCTTCCGATCTNNNNNNNNTCTGTATGGTTTTTTTTTTTTTTTTTTTTTTTTTTTTTTTVN									TCTGTATGGT
Oligo-dT primers_IDT10_i7_3644	ACGACGCTCTTCCGATCTNNNNNNNNATGTCGTACTTTTTTTTTTTTTTTTTTTTTTTTTTTTTTTVN									ATGTCGTACT
Oligo-dT primers_IDT10_i7_3645	ACGACGCTCTTCCGATCTNNNNNNNNACGAAGCGATTTTTTTTTTTTTTTTTTTTTTTTTTTTTTTVN									ACGAAGCGAT
Oligo-dT primers_IDT10_i7_3646	ACGACGCTCTTCCGATCTNNNNNNNNGCGATGCCAATTTTTTTTTTTTTTTTTTTTTTTTTTTTTTVN									GCGATGCCAA
Oligo-dT primers_IDT10_i7_3647	ACGACGCTCTTCCGATCTNNNNNNNNGCGCTAGAGATTTTTTTTTTTTTTTTTTTTTTTTTTTTTTVN									GCGCTAGAGA
Oligo-dT primers_IDT10_i7_3648	ACGACGCTCTTCCGATCTNNNNNNNNTTGCTCACGGTTTTTTTTTTTTTTTTTTTTTTTTTTTTTTVN									TTGCTCACGG
Oligo-dT primers_IDT10_i7_3649	ACGACGCTCTTCCGATCTNNNNNNNNATTCCGTCCGTTTTTTTTTTTTTTTTTTTTTTTTTTTTTTVN									ATTCCGTCCG
Oligo-dT primers_IDT10_i7_3650	ACGACGCTCTTCCGATCTNNNNNNNNGCACCATGAATTTTTTTTTTTTTTTTTTTTTTTTTTTTTTVN									GCACCATGAA
Oligo-dT primers_IDT10_i7_3651	ACGACGCTCTTCCGATCTNNNNNNNNGTATGCCTATTTTTTTTTTTTTTTTTTTTTTTTTTTTTTTVN									GTATGCCTAT
Oligo-dT primers_IDT10_i7_3652	ACGACGCTCTTCCGATCTNNNNNNNNAGTTATGAGGTTTTTTTTTTTTTTTTTTTTTTTTTTTTTTVN									AGTTATGAGG
Oligo-dT primers_IDT10_i7_3653	ACGACGCTCTTCCGATCTNNNNNNNNTGTCTTCAGATTTTTTTTTTTTTTTTTTTTTTTTTTTTTTVN									TGTCTTCAGA
Oligo-dT primers_IDT10_i7_3654	ACGACGCTCTTCCGATCTNNNNNNNNCACAGCGTCTTTTTTTTTTTTTTTTTTTTTTTTTTTTTTTVN									CACAGCGTCT
Oligo-dT primers_IDT10_i7_3655	ACGACGCTCTTCCGATCTNNNNNNNNCAGAACTTAGTTTTTTTTTTTTTTTTTTTTTTTTTTTTTTVN									CAGAACTTAG
Oligo-dT primers_IDT10_i7_3656	ACGACGCTCTTCCGATCTNNNNNNNNATCGAAGAGCTTTTTTTTTTTTTTTTTTTTTTTTTTTTTTVN									ATCGAAGAGC
Oligo-dT primers_IDT10_i7_3657	ACGACGCTCTTCCGATCTNNNNNNNNTTCTACCTGTTTTTTTTTTTTTTTTTTTTTTTTTTTTTTTVN									TTCTACCTGT
Oligo-dT primers_IDT10_i7_3658	ACGACGCTCTTCCGATCTNNNNNNNNCTGCTTAAGGTTTTTTTTTTTTTTTTTTTTTTTTTTTTTTVN									CTGCTTAAGG
Oligo-dT primers_IDT10_i7_3659	ACGACGCTCTTCCGATCTNNNNNNNNATGGTTCTCTTTTTTTTTTTTTTTTTTTTTTTTTTTTTTTVN									ATGGTTCTCT
Oligo-dT primers_IDT10_i7_3660	ACGACGCTCTTCCGATCTNNNNNNNNTGAAGTCTGCTTTTTTTTTTTTTTTTTTTTTTTTTTTTTTVN									TGAAGTCTGC
Oligo-dT primers_IDT10_i7_3661	ACGACGCTCTTCCGATCTNNNNNNNNCGTGTTACCGTTTTTTTTTTTTTTTTTTTTTTTTTTTTTTVN									CGTGTTACCG
Oligo-dT primers_IDT10_i7_3662	ACGACGCTCTTCCGATCTNNNNNNNNCCTCCGTATCTTTTTTTTTTTTTTTTTTTTTTTTTTTTTTVN									CCTCCGTATC
Oligo-dT primers_IDT10_i7_3663	ACGACGCTCTTCCGATCTNNNNNNNNCATTCAGGAGTTTTTTTTTTTTTTTTTTTTTTTTTTTTTTVN									CATTCAGGAG
Oligo-dT primers_IDT10_i7_3664	ACGACGCTCTTCCGATCTNNNNNNNNTACCTGTCAATTTTTTTTTTTTTTTTTTTTTTTTTTTTTTVN									TACCTGTCAA
Oligo-dT primers_IDT10_i7_3665	ACGACGCTCTTCCGATCTNNNNNNNNTGTTACCGTCTTTTTTTTTTTTTTTTTTTTTTTTTTTTTTVN									TGTTACCGTC
Oligo-dT primers_IDT10_i7_3666	ACGACGCTCTTCCGATCTNNNNNNNNCAATTCCGTGTTTTTTTTTTTTTTTTTTTTTTTTTTTTTTVN									CAATTCCGTG
Oligo-dT primers_IDT10_i7_3667	ACGACGCTCTTCCGATCTNNNNNNNNGAGTTGTTCATTTTTTTTTTTTTTTTTTTTTTTTTTTTTTVN									GAGTTGTTCA
Oligo-dT primers_IDT10_i7_3668	ACGACGCTCTTCCGATCTNNNNNNNNGCTACAACGATTTTTTTTTTTTTTTTTTTTTTTTTTTTTTVN									GCTACAACGA
Oligo-dT primers_IDT10_i7_3669	ACGACGCTCTTCCGATCTNNNNNNNNCATTGAGTTCTTTTTTTTTTTTTTTTTTTTTTTTTTTTTTVN									CATTGAGTTC
Oligo-dT primers_IDT10_i7_3670	ACGACGCTCTTCCGATCTNNNNNNNNCTCACACACTTTTTTTTTTTTTTTTTTTTTTTTTTTTTTTVN									CTCACACACT
Oligo-dT primers_IDT10_i7_3671	ACGACGCTCTTCCGATCTNNNNNNNNATGGCGGATTTTTTTTTTTTTTTTTTTTTTTTTTTTTTTTVN									ATGGCGGATT
Oligo-dT primers_IDT10_i7_3672	ACGACGCTCTTCCGATCTNNNNNNNNTTCATCCGTGTTTTTTTTTTTTTTTTTTTTTTTTTTTTTTVN									TTCATCCGTG
Oligo-dT primers_IDT10_i7_3673	ACGACGCTCTTCCGATCTNNNNNNNNATGAAGGCATTTTTTTTTTTTTTTTTTTTTTTTTTTTTTTVN									ATGAAGGCAT
Oligo-dT primers_IDT10_i7_3674	ACGACGCTCTTCCGATCTNNNNNNNNCAAGAGGAGGTTTTTTTTTTTTTTTTTTTTTTTTTTTTTTVN									CAAGAGGAGG
Oligo-dT primers_IDT10_i7_3675	ACGACGCTCTTCCGATCTNNNNNNNNAATTGCTAGGTTTTTTTTTTTTTTTTTTTTTTTTTTTTTTVN									AATTGCTAGG
Oligo-dT primers_IDT10_i7_3676	ACGACGCTCTTCCGATCTNNNNNNNNTGGATGCCAGTTTTTTTTTTTTTTTTTTTTTTTTTTTTTTVN									TGGATGCCAG
Oligo-dT primers_IDT10_i7_3677	ACGACGCTCTTCCGATCTNNNNNNNNCTCTATAGCTTTTTTTTTTTTTTTTTTTTTTTTTTTTTTTVN									CTCTATAGCT
Oligo-dT primers_IDT10_i7_3678	ACGACGCTCTTCCGATCTNNNNNNNNTCCGAATAAGTTTTTTTTTTTTTTTTTTTTTTTTTTTTTTVN									TCCGAATAAG
Oligo-dT primers_IDT10_i7_3679	ACGACGCTCTTCCGATCTNNNNNNNNGTGACTAACTTTTTTTTTTTTTTTTTTTTTTTTTTTTTTTVN									GTGACTAACT
Oligo-dT primers_IDT10_i7_3680	ACGACGCTCTTCCGATCTNNNNNNNNAGAGAGTGGTTTTTTTTTTTTTTTTTTTTTTTTTTTTTTTVN									AGAGAGTGGT
Oligo-dT primers_IDT10_i7_3681	ACGACGCTCTTCCGATCTNNNNNNNNGACCTACGAGTTTTTTTTTTTTTTTTTTTTTTTTTTTTTTVN									GACCTACGAG
Oligo-dT primers_IDT10_i7_3682	ACGACGCTCTTCCGATCTNNNNNNNNTCACCGACTATTTTTTTTTTTTTTTTTTTTTTTTTTTTTTVN									TCACCGACTA
Oligo-dT primers_IDT10_i7_3683	ACGACGCTCTTCCGATCTNNNNNNNNTACCACGTAGTTTTTTTTTTTTTTTTTTTTTTTTTTTTTTVN									TACCACGTAG
Oligo-dT primers_IDT10_i7_3684	ACGACGCTCTTCCGATCTNNNNNNNNGCACCACCATTTTTTTTTTTTTTTTTTTTTTTTTTTTTTTVN									GCACCACCAT
Oligo-dT primers_IDT10_i7_3685	ACGACGCTCTTCCGATCTNNNNNNNNCCGATGTTCATTTTTTTTTTTTTTTTTTTTTTTTTTTTTTVN									CCGATGTTCA
Oligo-dT primers_IDT10_i7_3686	ACGACGCTCTTCCGATCTNNNNNNNNCTTGAATGTCTTTTTTTTTTTTTTTTTTTTTTTTTTTTTTVN									CTTGAATGTC
Oligo-dT primers_IDT10_i7_3687	ACGACGCTCTTCCGATCTNNNNNNNNATTGGCCAGCTTTTTTTTTTTTTTTTTTTTTTTTTTTTTTVN									ATTGGCCAGC
Oligo-dT primers_IDT10_i7_3688	ACGACGCTCTTCCGATCTNNNNNNNNTGTGTACCAGTTTTTTTTTTTTTTTTTTTTTTTTTTTTTTVN									TGTGTACCAG
Oligo-dT primers_IDT10_i7_3689	ACGACGCTCTTCCGATCTNNNNNNNNTCGATGATCGTTTTTTTTTTTTTTTTTTTTTTTTTTTTTTVN									TCGATGATCG
Oligo-dT primers_IDT10_i7_3690	ACGACGCTCTTCCGATCTNNNNNNNNGCTGCTAATATTTTTTTTTTTTTTTTTTTTTTTTTTTTTTVN									GCTGCTAATA
Oligo-dT primers_IDT10_i7_3691	ACGACGCTCTTCCGATCTNNNNNNNNTTGGCCAATGTTTTTTTTTTTTTTTTTTTTTTTTTTTTTTVN									TTGGCCAATG
Oligo-dT primers_IDT10_i7_3692	ACGACGCTCTTCCGATCTNNNNNNNNCATTGACGGCTTTTTTTTTTTTTTTTTTTTTTTTTTTTTTVN									CATTGACGGC
Oligo-dT primers_IDT10_i7_3693	ACGACGCTCTTCCGATCTNNNNNNNNCGTTCTGGTATTTTTTTTTTTTTTTTTTTTTTTTTTTTTTVN									CGTTCTGGTA
Oligo-dT primers_IDT10_i7_3694	ACGACGCTCTTCCGATCTNNNNNNNNATGAGTCTGTTTTTTTTTTTTTTTTTTTTTTTTTTTTTTTVN									ATGAGTCTGT
Oligo-dT primers_IDT10_i7_3695	ACGACGCTCTTCCGATCTNNNNNNNNCAGTCGGAGTTTTTTTTTTTTTTTTTTTTTTTTTTTTTTTVN									CAGTCGGAGT
Oligo-dT primers_IDT10_i7_3696	ACGACGCTCTTCCGATCTNNNNNNNNCGGCTGTTAGTTTTTTTTTTTTTTTTTTTTTTTTTTTTTTVN									CGGCTGTTAG
Oligo-dT primers_IDT10_i7_3697	ACGACGCTCTTCCGATCTNNNNNNNNAGTGACCACGTTTTTTTTTTTTTTTTTTTTTTTTTTTTTTVN									AGTGACCACG
Oligo-dT primers_IDT10_i7_3698	ACGACGCTCTTCCGATCTNNNNNNNNGCTCTCCTTCTTTTTTTTTTTTTTTTTTTTTTTTTTTTTTVN									GCTCTCCTTC
Oligo-dT primers_IDT10_i7_3699	ACGACGCTCTTCCGATCTNNNNNNNNACTTACCGGCTTTTTTTTTTTTTTTTTTTTTTTTTTTTTTVN									ACTTACCGGC
Oligo-dT primers_IDT10_i7_3700	ACGACGCTCTTCCGATCTNNNNNNNNCGTGACGACTTTTTTTTTTTTTTTTTTTTTTTTTTTTTTTVN									CGTGACGACT
Oligo-dT primers_IDT10_i7_3701	ACGACGCTCTTCCGATCTNNNNNNNNGACAGGACAGTTTTTTTTTTTTTTTTTTTTTTTTTTTTTTVN									GACAGGACAG
Oligo-dT primers_IDT10_i7_3702	ACGACGCTCTTCCGATCTNNNNNNNNTCATGGTACTTTTTTTTTTTTTTTTTTTTTTTTTTTTTTTVN									TCATGGTACT
Oligo-dT primers_IDT10_i7_3703	ACGACGCTCTTCCGATCTNNNNNNNNTGACCTAGTTTTTTTTTTTTTTTTTTTTTTTTTTTTTTTTVN									TGACCTAGTT
Oligo-dT primers_IDT10_i7_3704	ACGACGCTCTTCCGATCTNNNNNNNNCGTCATCGAATTTTTTTTTTTTTTTTTTTTTTTTTTTTTTVN									CGTCATCGAA
Oligo-dT primers_IDT10_i7_3705	ACGACGCTCTTCCGATCTNNNNNNNNATGAGTTAGGTTTTTTTTTTTTTTTTTTTTTTTTTTTTTTVN									ATGAGTTAGG
Oligo-dT primers_IDT10_i7_3706	ACGACGCTCTTCCGATCTNNNNNNNNTACCAGAGATTTTTTTTTTTTTTTTTTTTTTTTTTTTTTTVN									TACCAGAGAT
Oligo-dT primers_IDT10_i7_3707	ACGACGCTCTTCCGATCTNNNNNNNNTTGGACGGAATTTTTTTTTTTTTTTTTTTTTTTTTTTTTTVN									TTGGACGGAA
Oligo-dT primers_IDT10_i7_3708	ACGACGCTCTTCCGATCTNNNNNNNNTAGTGAGTCGTTTTTTTTTTTTTTTTTTTTTTTTTTTTTTVN									TAGTGAGTCG
Oligo-dT primers_IDT10_i7_3709	ACGACGCTCTTCCGATCTNNNNNNNNGAAGTCGTGGTTTTTTTTTTTTTTTTTTTTTTTTTTTTTTVN									GAAGTCGTGG
Oligo-dT primers_IDT10_i7_3710	ACGACGCTCTTCCGATCTNNNNNNNNCTATGGACTTTTTTTTTTTTTTTTTTTTTTTTTTTTTTTTVN									CTATGGACTT
Oligo-dT primers_IDT10_i7_3711	ACGACGCTCTTCCGATCTNNNNNNNNTGGCTTGATCTTTTTTTTTTTTTTTTTTTTTTTTTTTTTTVN									TGGCTTGATC
Oligo-dT primers_IDT10_i7_3712	ACGACGCTCTTCCGATCTNNNNNNNNACCATTGTGTTTTTTTTTTTTTTTTTTTTTTTTTTTTTTTVN									ACCATTGTGT
Oligo-dT primers_IDT10_i7_3713	ACGACGCTCTTCCGATCTNNNNNNNNCTCCAATATGTTTTTTTTTTTTTTTTTTTTTTTTTTTTTTVN									CTCCAATATG
Oligo-dT primers_IDT10_i7_3714	ACGACGCTCTTCCGATCTNNNNNNNNGACATATCGGTTTTTTTTTTTTTTTTTTTTTTTTTTTTTTVN									GACATATCGG
Oligo-dT primers_IDT10_i7_3715	ACGACGCTCTTCCGATCTNNNNNNNNCCAATAGATCTTTTTTTTTTTTTTTTTTTTTTTTTTTTTTVN									CCAATAGATC
Oligo-dT primers_IDT10_i7_3716	ACGACGCTCTTCCGATCTNNNNNNNNCATCGGCACTTTTTTTTTTTTTTTTTTTTTTTTTTTTTTTVN									CATCGGCACT
Oligo-dT primers_IDT10_i7_3717	ACGACGCTCTTCCGATCTNNNNNNNNGCAGACACAATTTTTTTTTTTTTTTTTTTTTTTTTTTTTTVN									GCAGACACAA
Oligo-dT primers_IDT10_i7_3718	ACGACGCTCTTCCGATCTNNNNNNNNCTAATCGCGGTTTTTTTTTTTTTTTTTTTTTTTTTTTTTTVN									CTAATCGCGG
Oligo-dT primers_IDT10_i7_3719	ACGACGCTCTTCCGATCTNNNNNNNNAACTCCGAGATTTTTTTTTTTTTTTTTTTTTTTTTTTTTTVN									AACTCCGAGA
Oligo-dT primers_IDT10_i7_3720	ACGACGCTCTTCCGATCTNNNNNNNNGTACTCTCTATTTTTTTTTTTTTTTTTTTTTTTTTTTTTTVN									GTACTCTCTA
Oligo-dT primers_IDT10_i7_3721	ACGACGCTCTTCCGATCTNNNNNNNNGCCGCAAGATTTTTTTTTTTTTTTTTTTTTTTTTTTTTTTVN									GCCGCAAGAT
Oligo-dT primers_IDT10_i7_3722	ACGACGCTCTTCCGATCTNNNNNNNNTGTGCTGGTGTTTTTTTTTTTTTTTTTTTTTTTTTTTTTTVN									TGTGCTGGTG
Oligo-dT primers_IDT10_i7_3723	ACGACGCTCTTCCGATCTNNNNNNNNATGCTTCTACTTTTTTTTTTTTTTTTTTTTTTTTTTTTTTVN									ATGCTTCTAC
Oligo-dT primers_IDT10_i7_3724	ACGACGCTCTTCCGATCTNNNNNNNNTAGGCTAGAGTTTTTTTTTTTTTTTTTTTTTTTTTTTTTTVN									TAGGCTAGAG
Oligo-dT primers_IDT10_i7_3725	ACGACGCTCTTCCGATCTNNNNNNNNATGAGCTGGATTTTTTTTTTTTTTTTTTTTTTTTTTTTTTVN									ATGAGCTGGA
Oligo-dT primers_IDT10_i7_3726	ACGACGCTCTTCCGATCTNNNNNNNNTGGTGGTATTTTTTTTTTTTTTTTTTTTTTTTTTTTTTTTVN									TGGTGGTATT
Oligo-dT primers_IDT10_i7_3727	ACGACGCTCTTCCGATCTNNNNNNNNACGTATCTTGTTTTTTTTTTTTTTTTTTTTTTTTTTTTTTVN									ACGTATCTTG
Oligo-dT primers_IDT10_i7_3728	ACGACGCTCTTCCGATCTNNNNNNNNCAGGCCATGTTTTTTTTTTTTTTTTTTTTTTTTTTTTTTTVN									CAGGCCATGT
Oligo-dT primers_IDT10_i7_3729	ACGACGCTCTTCCGATCTNNNNNNNNGAGTGTCTAGTTTTTTTTTTTTTTTTTTTTTTTTTTTTTTVN									GAGTGTCTAG
Oligo-dT primers_IDT10_i7_3730	ACGACGCTCTTCCGATCTNNNNNNNNTGTCGTATTGTTTTTTTTTTTTTTTTTTTTTTTTTTTTTTVN									TGTCGTATTG
Oligo-dT primers_IDT10_i7_3731	ACGACGCTCTTCCGATCTNNNNNNNNGACATCGCGATTTTTTTTTTTTTTTTTTTTTTTTTTTTTTVN									GACATCGCGA
Oligo-dT primers_IDT10_i7_3732	ACGACGCTCTTCCGATCTNNNNNNNNCCAATCCAGGTTTTTTTTTTTTTTTTTTTTTTTTTTTTTTVN									CCAATCCAGG
Oligo-dT primers_IDT10_i7_3733	ACGACGCTCTTCCGATCTNNNNNNNNGTATAGCGTCTTTTTTTTTTTTTTTTTTTTTTTTTTTTTTVN									GTATAGCGTC
Oligo-dT primers_IDT10_i7_3734	ACGACGCTCTTCCGATCTNNNNNNNNTCAAGGTCGCTTTTTTTTTTTTTTTTTTTTTTTTTTTTTTVN									TCAAGGTCGC
Oligo-dT primers_IDT10_i7_3735	ACGACGCTCTTCCGATCTNNNNNNNNACGTACACTCTTTTTTTTTTTTTTTTTTTTTTTTTTTTTTVN									ACGTACACTC
Oligo-dT primers_IDT10_i7_3736	ACGACGCTCTTCCGATCTNNNNNNNNTTGGTGTGTCTTTTTTTTTTTTTTTTTTTTTTTTTTTTTTVN									TTGGTGTGTC
Oligo-dT primers_IDT10_i7_3737	ACGACGCTCTTCCGATCTNNNNNNNNTGGCATTGGATTTTTTTTTTTTTTTTTTTTTTTTTTTTTTVN									TGGCATTGGA
Oligo-dT primers_IDT10_i7_3738	ACGACGCTCTTCCGATCTNNNNNNNNGCATCTCTATTTTTTTTTTTTTTTTTTTTTTTTTTTTTTTVN									GCATCTCTAT
Oligo-dT primers_IDT10_i7_3739	ACGACGCTCTTCCGATCTNNNNNNNNTACAGGTCCTTTTTTTTTTTTTTTTTTTTTTTTTTTTTTTVN									TACAGGTCCT
Oligo-dT primers_IDT10_i7_3740	ACGACGCTCTTCCGATCTNNNNNNNNCGACCAGTGTTTTTTTTTTTTTTTTTTTTTTTTTTTTTTTVN									CGACCAGTGT
Oligo-dT primers_IDT10_i7_3741	ACGACGCTCTTCCGATCTNNNNNNNNATTGATGGCGTTTTTTTTTTTTTTTTTTTTTTTTTTTTTTVN									ATTGATGGCG
Oligo-dT primers_IDT10_i7_3742	ACGACGCTCTTCCGATCTNNNNNNNNAGCGAAGATTTTTTTTTTTTTTTTTTTTTTTTTTTTTTTTVN									AGCGAAGATT
Oligo-dT primers_IDT10_i7_3743	ACGACGCTCTTCCGATCTNNNNNNNNTAAGACAGCATTTTTTTTTTTTTTTTTTTTTTTTTTTTTTVN									TAAGACAGCA
Oligo-dT primers_IDT10_i7_3744	ACGACGCTCTTCCGATCTNNNNNNNNAAGCTATAGCTTTTTTTTTTTTTTTTTTTTTTTTTTTTTTVN									AAGCTATAGC
Oligo-dT primers_IDT10_i7_3745	ACGACGCTCTTCCGATCTNNNNNNNNACTGGTTCCGTTTTTTTTTTTTTTTTTTTTTTTTTTTTTTVN									ACTGGTTCCG
Oligo-dT primers_IDT10_i7_3746	ACGACGCTCTTCCGATCTNNNNNNNNCTGTACCAGGTTTTTTTTTTTTTTTTTTTTTTTTTTTTTTVN									CTGTACCAGG
Oligo-dT primers_IDT10_i7_3747	ACGACGCTCTTCCGATCTNNNNNNNNCGTGACATTCTTTTTTTTTTTTTTTTTTTTTTTTTTTTTTVN									CGTGACATTC
Oligo-dT primers_IDT10_i7_3748	ACGACGCTCTTCCGATCTNNNNNNNNAACTCTACCGTTTTTTTTTTTTTTTTTTTTTTTTTTTTTTVN									AACTCTACCG
Oligo-dT primers_IDT10_i7_3749	ACGACGCTCTTCCGATCTNNNNNNNNTGTAGATCCGTTTTTTTTTTTTTTTTTTTTTTTTTTTTTTVN									TGTAGATCCG
Oligo-dT primers_IDT10_i7_3750	ACGACGCTCTTCCGATCTNNNNNNNNCTTGGTATGATTTTTTTTTTTTTTTTTTTTTTTTTTTTTTVN									CTTGGTATGA
Oligo-dT primers_IDT10_i7_3751	ACGACGCTCTTCCGATCTNNNNNNNNAACCGTAACATTTTTTTTTTTTTTTTTTTTTTTTTTTTTTVN									AACCGTAACA
Oligo-dT primers_IDT10_i7_3752	ACGACGCTCTTCCGATCTNNNNNNNNCGCTAGGCTATTTTTTTTTTTTTTTTTTTTTTTTTTTTTTVN									CGCTAGGCTA
Oligo-dT primers_IDT10_i7_3753	ACGACGCTCTTCCGATCTNNNNNNNNTCAGAGGCACTTTTTTTTTTTTTTTTTTTTTTTTTTTTTTVN									TCAGAGGCAC
Oligo-dT primers_IDT10_i7_3754	ACGACGCTCTTCCGATCTNNNNNNNNTGGCTTATGGTTTTTTTTTTTTTTTTTTTTTTTTTTTTTTVN									TGGCTTATGG
Oligo-dT primers_IDT10_i7_3755	ACGACGCTCTTCCGATCTNNNNNNNNGACTGCGTTATTTTTTTTTTTTTTTTTTTTTTTTTTTTTTVN									GACTGCGTTA
Oligo-dT primers_IDT10_i7_3756	ACGACGCTCTTCCGATCTNNNNNNNNCGTTCACGTTTTTTTTTTTTTTTTTTTTTTTTTTTTTTTTVN									CGTTCACGTT
Oligo-dT primers_IDT10_i7_3757	ACGACGCTCTTCCGATCTNNNNNNNNGTTCTAATGGTTTTTTTTTTTTTTTTTTTTTTTTTTTTTTVN									GTTCTAATGG
Oligo-dT primers_IDT10_i7_3758	ACGACGCTCTTCCGATCTNNNNNNNNACACTAGCATTTTTTTTTTTTTTTTTTTTTTTTTTTTTTTVN									ACACTAGCAT
Oligo-dT primers_IDT10_i7_3759	ACGACGCTCTTCCGATCTNNNNNNNNGAGTTGCATATTTTTTTTTTTTTTTTTTTTTTTTTTTTTTVN									GAGTTGCATA
Oligo-dT primers_IDT10_i7_3760	ACGACGCTCTTCCGATCTNNNNNNNNTGCCAGTATTTTTTTTTTTTTTTTTTTTTTTTTTTTTTTTVN									TGCCAGTATT
Oligo-dT primers_IDT10_i7_3761	ACGACGCTCTTCCGATCTNNNNNNNNTTATCGAGAGTTTTTTTTTTTTTTTTTTTTTTTTTTTTTTVN									TTATCGAGAG
Oligo-dT primers_IDT10_i7_3762	ACGACGCTCTTCCGATCTNNNNNNNNTGATACTCGCTTTTTTTTTTTTTTTTTTTTTTTTTTTTTTVN									TGATACTCGC
Oligo-dT primers_IDT10_i7_3763	ACGACGCTCTTCCGATCTNNNNNNNNATGCTTGGTCTTTTTTTTTTTTTTTTTTTTTTTTTTTTTTVN									ATGCTTGGTC
Oligo-dT primers_IDT10_i7_3764	ACGACGCTCTTCCGATCTNNNNNNNNAGTCCAGTGATTTTTTTTTTTTTTTTTTTTTTTTTTTTTTVN									AGTCCAGTGA
Oligo-dT primers_IDT10_i7_3765	ACGACGCTCTTCCGATCTNNNNNNNNCACGTCTACGTTTTTTTTTTTTTTTTTTTTTTTTTTTTTTVN									CACGTCTACG
Oligo-dT primers_IDT10_i7_3766	ACGACGCTCTTCCGATCTNNNNNNNNTGTGGTCTAATTTTTTTTTTTTTTTTTTTTTTTTTTTTTTVN									TGTGGTCTAA
Oligo-dT primers_IDT10_i7_3767	ACGACGCTCTTCCGATCTNNNNNNNNTATTGCGCTATTTTTTTTTTTTTTTTTTTTTTTTTTTTTTVN									TATTGCGCTA
Oligo-dT primers_IDT10_i7_3768	ACGACGCTCTTCCGATCTNNNNNNNNCCGAGTCTTCTTTTTTTTTTTTTTTTTTTTTTTTTTTTTTVN									CCGAGTCTTC
Oligo-dT primers_IDT10_i7_3769	ACGACGCTCTTCCGATCTNNNNNNNNGTAACGTTCATTTTTTTTTTTTTTTTTTTTTTTTTTTTTTVN									GTAACGTTCA
Oligo-dT primers_IDT10_i7_3770	ACGACGCTCTTCCGATCTNNNNNNNNCGCTTGTTATTTTTTTTTTTTTTTTTTTTTTTTTTTTTTTVN									CGCTTGTTAT
Oligo-dT primers_IDT10_i7_3771	ACGACGCTCTTCCGATCTNNNNNNNNGTTGATGCGATTTTTTTTTTTTTTTTTTTTTTTTTTTTTTVN									GTTGATGCGA
Oligo-dT primers_IDT10_i7_3772	ACGACGCTCTTCCGATCTNNNNNNNNCCAGTGTACGTTTTTTTTTTTTTTTTTTTTTTTTTTTTTTVN									CCAGTGTACG
Oligo-dT primers_IDT10_i7_3773	ACGACGCTCTTCCGATCTNNNNNNNNGCTGGAGAAGTTTTTTTTTTTTTTTTTTTTTTTTTTTTTTVN									GCTGGAGAAG
Oligo-dT primers_IDT10_i7_3774	ACGACGCTCTTCCGATCTNNNNNNNNCACGCAAGTCTTTTTTTTTTTTTTTTTTTTTTTTTTTTTTVN									CACGCAAGTC
Oligo-dT primers_IDT10_i7_3775	ACGACGCTCTTCCGATCTNNNNNNNNACGAACCAAGTTTTTTTTTTTTTTTTTTTTTTTTTTTTTTVN									ACGAACCAAG
Oligo-dT primers_IDT10_i7_3776	ACGACGCTCTTCCGATCTNNNNNNNNGTTACCAACGTTTTTTTTTTTTTTTTTTTTTTTTTTTTTTVN									GTTACCAACG
Oligo-dT primers_IDT10_i7_3777	ACGACGCTCTTCCGATCTNNNNNNNNGCCTAGGAAGTTTTTTTTTTTTTTTTTTTTTTTTTTTTTTVN									GCCTAGGAAG
Oligo-dT primers_IDT10_i7_3778	ACGACGCTCTTCCGATCTNNNNNNNNGCGTTCAGCATTTTTTTTTTTTTTTTTTTTTTTTTTTTTTVN									GCGTTCAGCA
Oligo-dT primers_IDT10_i7_3779	ACGACGCTCTTCCGATCTNNNNNNNNTGCGATGTATTTTTTTTTTTTTTTTTTTTTTTTTTTTTTTVN									TGCGATGTAT
Oligo-dT primers_IDT10_i7_3780	ACGACGCTCTTCCGATCTNNNNNNNNACGGCTTCTCTTTTTTTTTTTTTTTTTTTTTTTTTTTTTTVN									ACGGCTTCTC
Oligo-dT primers_IDT10_i7_3781	ACGACGCTCTTCCGATCTNNNNNNNNTTGACCGTCTTTTTTTTTTTTTTTTTTTTTTTTTTTTTTTVN									TTGACCGTCT
Oligo-dT primers_IDT10_i7_3782	ACGACGCTCTTCCGATCTNNNNNNNNTTAGCGTCTTTTTTTTTTTTTTTTTTTTTTTTTTTTTTTTVN									TTAGCGTCTT
Oligo-dT primers_IDT10_i7_3783	ACGACGCTCTTCCGATCTNNNNNNNNGTACTTCCAATTTTTTTTTTTTTTTTTTTTTTTTTTTTTTVN									GTACTTCCAA
Oligo-dT primers_IDT10_i7_3784	ACGACGCTCTTCCGATCTNNNNNNNNCGTAACACTATTTTTTTTTTTTTTTTTTTTTTTTTTTTTTVN									CGTAACACTA
Oligo-dT primers_IDT10_i7_3785	ACGACGCTCTTCCGATCTNNNNNNNNGAACATTGGCTTTTTTTTTTTTTTTTTTTTTTTTTTTTTTVN									GAACATTGGC
Oligo-dT primers_IDT10_i7_3786	ACGACGCTCTTCCGATCTNNNNNNNNTGTCTGTGACTTTTTTTTTTTTTTTTTTTTTTTTTTTTTTVN									TGTCTGTGAC
Oligo-dT primers_IDT10_i7_3787	ACGACGCTCTTCCGATCTNNNNNNNNGACCAATTGTTTTTTTTTTTTTTTTTTTTTTTTTTTTTTTVN									GACCAATTGT
Oligo-dT primers_IDT10_i7_3788	ACGACGCTCTTCCGATCTNNNNNNNNAAGTTCAGGATTTTTTTTTTTTTTTTTTTTTTTTTTTTTTVN									AAGTTCAGGA
Oligo-dT primers_IDT10_i7_3789	ACGACGCTCTTCCGATCTNNNNNNNNGAATGGCGTTTTTTTTTTTTTTTTTTTTTTTTTTTTTTTTVN									GAATGGCGTT
Oligo-dT primers_IDT10_i7_3790	ACGACGCTCTTCCGATCTNNNNNNNNCCGAACGTTCTTTTTTTTTTTTTTTTTTTTTTTTTTTTTTVN									CCGAACGTTC
Oligo-dT primers_IDT10_i7_3791	ACGACGCTCTTCCGATCTNNNNNNNNCGTCGCATCTTTTTTTTTTTTTTTTTTTTTTTTTTTTTTTVN									CGTCGCATCT
Oligo-dT primers_IDT10_i7_3792	ACGACGCTCTTCCGATCTNNNNNNNNCCTCTTCAAGTTTTTTTTTTTTTTTTTTTTTTTTTTTTTTVN									CCTCTTCAAG
Oligo-dT primers_IDT10_i7_3793	ACGACGCTCTTCCGATCTNNNNNNNNGAACCAAGCGTTTTTTTTTTTTTTTTTTTTTTTTTTTTTTVN									GAACCAAGCG
Oligo-dT primers_IDT10_i7_3794	ACGACGCTCTTCCGATCTNNNNNNNNAGATGCTCCGTTTTTTTTTTTTTTTTTTTTTTTTTTTTTTVN									AGATGCTCCG
Oligo-dT primers_IDT10_i7_3795	ACGACGCTCTTCCGATCTNNNNNNNNTCATCGTCTGTTTTTTTTTTTTTTTTTTTTTTTTTTTTTTVN									TCATCGTCTG
Oligo-dT primers_IDT10_i7_3796	ACGACGCTCTTCCGATCTNNNNNNNNAAGTGTGCTATTTTTTTTTTTTTTTTTTTTTTTTTTTTTTVN									AAGTGTGCTA
Oligo-dT primers_IDT10_i7_3797	ACGACGCTCTTCCGATCTNNNNNNNNTGCTCACGCATTTTTTTTTTTTTTTTTTTTTTTTTTTTTTVN									TGCTCACGCA
Oligo-dT primers_IDT10_i7_3798	ACGACGCTCTTCCGATCTNNNNNNNNTAGCTACCAGTTTTTTTTTTTTTTTTTTTTTTTTTTTTTTVN									TAGCTACCAG
Oligo-dT primers_IDT10_i7_3799	ACGACGCTCTTCCGATCTNNNNNNNNGATAGTGTTCTTTTTTTTTTTTTTTTTTTTTTTTTTTTTTVN									GATAGTGTTC
Oligo-dT primers_IDT10_i7_3800	ACGACGCTCTTCCGATCTNNNNNNNNCACAGCTATTTTTTTTTTTTTTTTTTTTTTTTTTTTTTTTVN									CACAGCTATT
Oligo-dT primers_IDT10_i7_3801	ACGACGCTCTTCCGATCTNNNNNNNNTGCGAAGTGATTTTTTTTTTTTTTTTTTTTTTTTTTTTTTVN									TGCGAAGTGA
Oligo-dT primers_IDT10_i7_3802	ACGACGCTCTTCCGATCTNNNNNNNNTCCGTGTTGCTTTTTTTTTTTTTTTTTTTTTTTTTTTTTTVN									TCCGTGTTGC
Oligo-dT primers_IDT10_i7_3803	ACGACGCTCTTCCGATCTNNNNNNNNAACAGCAATGTTTTTTTTTTTTTTTTTTTTTTTTTTTTTTVN									AACAGCAATG
Oligo-dT primers_IDT10_i7_3804	ACGACGCTCTTCCGATCTNNNNNNNNCGGTCTCTCTTTTTTTTTTTTTTTTTTTTTTTTTTTTTTTVN									CGGTCTCTCT
Oligo-dT primers_IDT10_i7_3805	ACGACGCTCTTCCGATCTNNNNNNNNATTGTAAGCGTTTTTTTTTTTTTTTTTTTTTTTTTTTTTTVN									ATTGTAAGCG
Oligo-dT primers_IDT10_i7_3806	ACGACGCTCTTCCGATCTNNNNNNNNTCACAGTTGCTTTTTTTTTTTTTTTTTTTTTTTTTTTTTTVN									TCACAGTTGC
Oligo-dT primers_IDT10_i7_3807	ACGACGCTCTTCCGATCTNNNNNNNNCTGAGTCCTTTTTTTTTTTTTTTTTTTTTTTTTTTTTTTTVN									CTGAGTCCTT
Oligo-dT primers_IDT10_i7_3808	ACGACGCTCTTCCGATCTNNNNNNNNGTAGTTGTGTTTTTTTTTTTTTTTTTTTTTTTTTTTTTTTVN									GTAGTTGTGT
Oligo-dT primers_IDT10_i7_3809	ACGACGCTCTTCCGATCTNNNNNNNNCACCGTCATATTTTTTTTTTTTTTTTTTTTTTTTTTTTTTVN									CACCGTCATA
Oligo-dT primers_IDT10_i7_3810	ACGACGCTCTTCCGATCTNNNNNNNNACGGACTGAGTTTTTTTTTTTTTTTTTTTTTTTTTTTTTTVN									ACGGACTGAG
Oligo-dT primers_IDT10_i7_3811	ACGACGCTCTTCCGATCTNNNNNNNNTTGTTCGTGTTTTTTTTTTTTTTTTTTTTTTTTTTTTTTTVN									TTGTTCGTGT
Oligo-dT primers_IDT10_i7_3812	ACGACGCTCTTCCGATCTNNNNNNNNACTGGACGTTTTTTTTTTTTTTTTTTTTTTTTTTTTTTTTVN									ACTGGACGTT
Oligo-dT primers_IDT10_i7_3813	ACGACGCTCTTCCGATCTNNNNNNNNGTTGCATCGTTTTTTTTTTTTTTTTTTTTTTTTTTTTTTTVN									GTTGCATCGT
Oligo-dT primers_IDT10_i7_3814	ACGACGCTCTTCCGATCTNNNNNNNNATTACCGATCTTTTTTTTTTTTTTTTTTTTTTTTTTTTTTVN									ATTACCGATC
Oligo-dT primers_IDT10_i7_3815	ACGACGCTCTTCCGATCTNNNNNNNNTTAACGTCCGTTTTTTTTTTTTTTTTTTTTTTTTTTTTTTVN									TTAACGTCCG
Oligo-dT primers_IDT10_i7_3816	ACGACGCTCTTCCGATCTNNNNNNNNAAGATCGGATTTTTTTTTTTTTTTTTTTTTTTTTTTTTTTVN									AAGATCGGAT
Oligo-dT primers_IDT10_i7_3817	ACGACGCTCTTCCGATCTNNNNNNNNTAGGTGGTGGTTTTTTTTTTTTTTTTTTTTTTTTTTTTTTVN									TAGGTGGTGG
Oligo-dT primers_IDT10_i7_3818	ACGACGCTCTTCCGATCTNNNNNNNNTCAGCATCCGTTTTTTTTTTTTTTTTTTTTTTTTTTTTTTVN									TCAGCATCCG
Oligo-dT primers_IDT10_i7_3819	ACGACGCTCTTCCGATCTNNNNNNNNGCTATTGAAGTTTTTTTTTTTTTTTTTTTTTTTTTTTTTTVN									GCTATTGAAG
Oligo-dT primers_IDT10_i7_3820	ACGACGCTCTTCCGATCTNNNNNNNNGCTACTTGCATTTTTTTTTTTTTTTTTTTTTTTTTTTTTTVN									GCTACTTGCA
Oligo-dT primers_IDT10_i7_3821	ACGACGCTCTTCCGATCTNNNNNNNNCAGCGGTATGTTTTTTTTTTTTTTTTTTTTTTTTTTTTTTVN									CAGCGGTATG
Oligo-dT primers_IDT10_i7_3822	ACGACGCTCTTCCGATCTNNNNNNNNCGAGTAATGTTTTTTTTTTTTTTTTTTTTTTTTTTTTTTTVN									CGAGTAATGT
Oligo-dT primers_IDT10_i7_3823	ACGACGCTCTTCCGATCTNNNNNNNNTCCTCGAGCTTTTTTTTTTTTTTTTTTTTTTTTTTTTTTTVN									TCCTCGAGCT
Oligo-dT primers_IDT10_i7_3824	ACGACGCTCTTCCGATCTNNNNNNNNCTTAACGACATTTTTTTTTTTTTTTTTTTTTTTTTTTTTTVN									CTTAACGACA
Oligo-dT primers_IDT10_i7_3825	ACGACGCTCTTCCGATCTNNNNNNNNTCCACTGTTGTTTTTTTTTTTTTTTTTTTTTTTTTTTTTTVN									TCCACTGTTG
Oligo-dT primers_IDT10_i7_3826	ACGACGCTCTTCCGATCTNNNNNNNNCATTATGCCTTTTTTTTTTTTTTTTTTTTTTTTTTTTTTTVN									CATTATGCCT
Oligo-dT primers_IDT10_i7_3827	ACGACGCTCTTCCGATCTNNNNNNNNTGTCCGTAGGTTTTTTTTTTTTTTTTTTTTTTTTTTTTTTVN									TGTCCGTAGG
Oligo-dT primers_IDT10_i7_3828	ACGACGCTCTTCCGATCTNNNNNNNNGCGAGGTTCTTTTTTTTTTTTTTTTTTTTTTTTTTTTTTTVN									GCGAGGTTCT
Oligo-dT primers_IDT10_i7_3829	ACGACGCTCTTCCGATCTNNNNNNNNACATGAGCCATTTTTTTTTTTTTTTTTTTTTTTTTTTTTTVN									ACATGAGCCA
Oligo-dT primers_IDT10_i7_3830	ACGACGCTCTTCCGATCTNNNNNNNNTTAACAGGTCTTTTTTTTTTTTTTTTTTTTTTTTTTTTTTVN									TTAACAGGTC
Oligo-dT primers_IDT10_i7_3831	ACGACGCTCTTCCGATCTNNNNNNNNTAGAGTCACGTTTTTTTTTTTTTTTTTTTTTTTTTTTTTTVN									TAGAGTCACG
Oligo-dT primers_IDT10_i7_3832	ACGACGCTCTTCCGATCTNNNNNNNNAATATGCCAGTTTTTTTTTTTTTTTTTTTTTTTTTTTTTTVN									AATATGCCAG
Oligo-dT primers_IDT10_i7_3833	ACGACGCTCTTCCGATCTNNNNNNNNGCACGATGCTTTTTTTTTTTTTTTTTTTTTTTTTTTTTTTVN									GCACGATGCT
Oligo-dT primers_IDT10_i7_3834	ACGACGCTCTTCCGATCTNNNNNNNNCGCCTTATATTTTTTTTTTTTTTTTTTTTTTTTTTTTTTTVN									CGCCTTATAT
Oligo-dT primers_IDT10_i7_3835	ACGACGCTCTTCCGATCTNNNNNNNNATAGGTAAGGTTTTTTTTTTTTTTTTTTTTTTTTTTTTTTVN									ATAGGTAAGG
Oligo-dT primers_IDT10_i7_3836	ACGACGCTCTTCCGATCTNNNNNNNNCACTTAGGTATTTTTTTTTTTTTTTTTTTTTTTTTTTTTTVN									CACTTAGGTA
Oligo-dT primers_IDT10_i7_3837	ACGACGCTCTTCCGATCTNNNNNNNNTAGAAGCCATTTTTTTTTTTTTTTTTTTTTTTTTTTTTTTVN									TAGAAGCCAT
Oligo-dT primers_IDT10_i7_3838	ACGACGCTCTTCCGATCTNNNNNNNNGCTCTTAGGTTTTTTTTTTTTTTTTTTTTTTTTTTTTTTTVN									GCTCTTAGGT
Oligo-dT primers_IDT10_i7_3839	ACGACGCTCTTCCGATCTNNNNNNNNCTGTTCTACGTTTTTTTTTTTTTTTTTTTTTTTTTTTTTTVN									CTGTTCTACG
Oligo-dT primers_IDT10_i7_3840	ACGACGCTCTTCCGATCTNNNNNNNNGTCGTGAATCTTTTTTTTTTTTTTTTTTTTTTTTTTTTTTVN									GTCGTGAATC
